# Supplementary material for: How does the Chinese digital transformation of enterprises affect the auditor switch?
Source: PLoS One. 2024 Sep 17;19(9):e0302013. doi: 10.1371/journal.pone.0302013 (PMC11407634; doi:10.1371/journal.pone.0302013)
Supplement: S1 Data — (XLS) [file pone.0302013.s001.xls]

## Sheet: Sheet1
id	year	Switch	DIG	TECH	STRATEGY	ACHIEVE	BIG4	TOP10	STATE	TDR	COST	EQUITY	AR	SIGN	DEBT	value	IV1-Website	IV2-Internet	Fee	Meeting	con
8	2015	1	0.0029777	0.0001566	0.0092976	0.0017832	2	2	0	0.189809	2.83623	3.86013	743000000	117	-0.114993	905225	63	76.5	900000		646.57
8	2016	0	0.0034754	0.0002835	0.0133053	0.0008013	2	2	1	0.246583	0.316781	1.12254	1666000000	89	-0.125629	1.87379e+06	64.4	77.83	1100000		681.2
8	2017	0	0.0015419	0.0004433	0.0058352	0.0002616	2	2	1	0.326949	0.282886	0.164369	2493000000	115	-0.116641	4.17713e+06	65	0	1300000		677.22
8	2018	0	0.0040663	0.0005484	0.0100612	0.0041034	2	2	1	0.29251	0.196153	0.030304	3085000000	113	-0.143658	4.8755e+06	64	0	1450000		636.78
8	2019	0	2.43e-06	2.19e-06	3.65e-06	1.92e-06	2	2	1	0.370962	0.226717	0.023178	3617000000	114	-0.093904	23994115	57.8	0	1450000		722.75
8	2020	1	3.94e-06	3.75e-06	4.84e-06	3.57e-06	2	1	1	0.480167	-0.22575	-0.119832	2977000000	109	-0.002421	49613438	57.5	0	1200000		571.01
9	2008	0	0.0070133	0.0028031	0.0248258	0.001695	2	2	1	0.589999	0.211726	0.045137	303200000	115	0.018954	1.05374e+06	0	0	900000		595.399
9	2009	1	0.0022253	0.0017623	0.0027877	0.0022932	2	2	0	0.602092	0.223869	0.196743	312600000	85	0.017703	477625	0	0	900000		595.399
9	2010	0	0.0024524	0.0020031	0.0034575	0.0022629	2	2	0	0.62953	-0.026559	0.244119	354800000	81	0.042994	575470	0	0	900000		782.41
9	2011	0	0.0039946	0.0017204	0.0094078	0.0029786	2	2	0	0.650402	0.272797	0.109429	513900000	116	0.054495	1.37186e+06	0	60.4	900000		633.79
9	2012	1	0.0156371	0.0017045	0.0087707	0.0311666	2	2	0	0.643669	0.085647	0.139099	586600000	116	0.034856	1.10429e+06	0	63.1	1500000		737.15
9	2013	0	0.0043397	0.0028519	0.0133062	0.0011134	2	2	0	0.628798	0.041428	0.076572	797000000	115	0.000702	3.60051e+06	63	66	1500000		708.77
9	2014	0	0.0018662	7.2e-06	0.0002042	0.0044784	2	2	0	0.628934	0.003695	0.081421	773400000	118	0.012946	4.27045e+06	67	68.5	1500000		753.25
9	2015	0	0.0006826	7.26e-05	0.0004265	0.0013789	2	2	0	0.638202	0.121168	0.199383	997200000	119	0.038538	5.21299e+06	67	72.4	1600000		747.88
9	2016	0	0.0010689	0.0011607	0.0004325	0.0013435	2	2	0	0.623791	0.337943	0.241266	1429000000	116	0.04376	5045667	65.8	74	1600000		343.01
9	2019	0	0.0013172	0.0001766	0.0047294	0.0002249	2	2	1	0.645559	0.016479	0.024596	1933000000	119	0.04946	10561262	59.3	0	2000000		724.25
10	2020	0	1.54e-05	2.83e-05	9.37e-06	7.65e-06	2	2	0	0.769527	-0.205456	0.082979	1930000000	109	0.214199	748013	57.1	0	1700000	3	0
14	2008	0	2.43e-06	2.19e-06	3.65e-06	1.92e-06	2	2	1	0.743529	0.348524	0.16434	4.86379e+06	114	0.152402		0	0	420000		595.399
14	2009	0	3.94e-06	3.75e-06	4.84e-06	3.57e-06	2	2	1	0.719721	1.35678	0.141799	4.99712e+06	77	0.164925		0	0	420000		595.399
14	2010	0	4.31e-06	3.97e-06	5.3e-06	3.99e-06	2	2	1	0.647874	0.080651	0.146583	5.57182e+06	111	0.089144		0	0	420000		669.72
14	2011	0	5.32e-06	5.47e-06	6.11e-06	4.7e-06	2	2	1	0.663812	-0.502013	0.079387	6.01971e+06	80	0.122863		0	60.4	420000		683.76
14	2012	1	5.32e-06	5.38e-06	6.02e-06	4.84e-06	2	1	1	0.686526	0.202542	0.048228	4.41528e+06	86	0.148727		0	63.1	540000	3	696.77
14	2013	1	0.0001629	4.87e-06	6.79e-06	0.0003937	2	1	1	0.649425	0.354159	0.047626	5.14666e+06	86	0.072047		63	66	540000	3	700.9
14	2014	0	9e-05	5.04e-06	7.18e-06	0.0002199	2	1	1	0.676601	-0.172431	0.090149	4767622	86	0.146528	187300	67	68.5	540000	3	586.65
14	2015	0	0.0001759	6.73e-06	9.4e-06	0.0004352	2	1	1	0.643892	-0.153223	0.068541	4.64565e+06	89	0.104262	146300	67	72.4	540000	1	640.74
14	2016	0	4.15e-05	6.51e-06	9.37e-06	9.29e-05	2	1	1	0.575952	0.651952	0.02801	1.06138e+06	87	0.056597	701992	65.8	74	540000	1	678.19
14	2017	0	0.0001805	0.0001571	1e-05	0.0003028	2	1	1	0.476437	-0.141217	0.007001	610712	86	-0.038073	525892	64	0	540000	2	685.58
14	2018	0	8.94e-05	0.0001482	1e-05	8.35e-05	2	1	1	0.504366	-0.340126	0.187596	114644	87	0.010431	349792	60	0	540000	2	726.76
14	2019	1	0.0014521	0.0001557	0.005943	8.73e-05	1	1	1	0.515342	0.203891	0.005965	43520.9	87	0.051606	191392	59.3	0	700000	3	663.43
14	2020	0	0.0025987	0.0001125	3e-05	0.0060658	1	1	1	0.608096	-0.178857	-0.002249	1.26223e+06	84	0.093293	56291.8	57.1	0	700000	2	653.15
19	2007	0	3.62e-05	9.09e-05	6.79e-06	6.17e-06	2	2	1	0.215707	0.415364	0.238806	49396918	86	-0.090948		0	0	238000	2	595.399
19	2008	0	9.99e-05	0.000264	7.18e-06	6.49e-06	2	2	1	0.279769	-0.213646	0.043621	36498041	78	-0.039599		0	0	350000	4	595.399
19	2009	1	9.81e-05	0.0002575	9.4e-06	7.76e-06	2	2	1	0.413914	0.193905	-0.046411	33079090	110	0.003507		0	0	350000	7	595.399
19	2010	0	0.0001096	0.0002929	9.37e-06	7.65e-06	2	2	1	0.433623	0.202542	0.020806	60924950	118	-0.009252		0	0	350000	4	659.03
19	2011	0	9.87e-05	0.0002631	1e-05	8.37e-06	2	2	1	0.162047	0.362036	1.3861	71769419	96	-0.276051		0	60.4	450000	3	632.91
19	2012	0	9.07e-05	0.0002355	1e-05	8.72e-06	2	1	1	0.177289	0.049007	0.130686	105400000	112	-0.263084		0	63.1	500000	4	697.53
19	2013	0	9.8e-05	0.0002543	1e-05	9.12e-06	2	1	1	0.243113	0.357009	0.00548	106700000	73	-0.116732		63	66	450000	3	622.95
19	2014	0	0.0001543	0.0002681	0.0002472	8.26e-06	2	1	1	0.139418	-0.224736	-0.017838	103100000	107	-0.242633	2.49053e+06	67	68.5	680000	4	600.09
19	2015	0	0.0001446	7.48e-05	0.0005348	8.64e-06	2	2	1	0.09743	0.079345	-0.036734	75948016	113	-0.274648	2422982	67	72.4	710000	4	631.65
19	2016	0	3.94e-06	3.75e-06	4.84e-06	3.57e-06	2	1	1	0.109292	-0.122013	0.096747	62582868	111	-0.285745		65.8	74	730000	3	636.33
19	2018	0	0.0002752	0.0007526	5.61e-05	4.7e-06	2	1	1	0.329474	26.7564	3.50354	473600000	115	-0.106576		60	0	990000	3	718.45
19	2019	1	0.0001402	0.0003946	6.02e-06	4.84e-06	2	1	1	0.31758	0.005975	0.065898	338700000	115	-0.079649		59.3	0	990000	4	684.53
19	2020	0	0.0004212	0.0002663	6.79e-06	0.0008032	2	1	1	0.34396	0.072583	0.03716	198300000	113	-0.140629		57.1	0	990000	3	707.75
21	2007	0	4.31e-06	3.97e-06	5.3e-06	3.99e-06	2	2	1	0.322148	0.293992	0.123895	1612000000	108	-0.137651		0	0	568000		595.399
21	2008	1	5.32e-06	5.47e-06	6.11e-06	4.7e-06	2	2	1	0.2002	0.056236	-0.006443	794900000	111	-0.2229		0	0	380000		595.399
21	2009	0	5.32e-06	5.38e-06	6.02e-06	4.84e-06	2	2	1	0.271815	-0.043979	0.14094	998000000	112	-0.216253		0	0	380000		595.399
21	2010	0	5.86e-06	4.87e-06	6.79e-06	6.17e-06	2	2	1	0.328237	0.568152	0.132952	1474000000	88	-0.207078		0	0	510000		822.51
21	2011	0	0.0011266	0.0010865	0.0029831	6.49e-06	2	2	1	0.582013	-0.104501	-0.035216	1490000000	88	0.059451		0	60.4	920000	6	676.55
21	2012	1	0.0002626	6.41e-05	9.4e-06	0.0006028	2	2	1	0.59178	-0.108641	-0.038048	1397000000	86	0.021156		0	63.1	1060000	7	685.71
21	2013	1	0.0002364	0.0003123	0.0003042	0.0001261	2	1	1	0.638573	-0.091289	0.193664	1837000000	86	0.053891		63	66	1600000		662.92
21	2014	0	0.0003771	0.0004064	0.0002337	0.0004372	2	1	1	0.649905	0.079419	0.019728	2215000000	85	0.030053		67	68.5	1614500	7	654.11
21	2015	0	0.000561	0.0004236	0.000292	0.0008421	2	1	1	0.636919	-0.065338	0.02899	1623000000	89	0.064012		67	72.4	1942800		674.83
21	2016	1	0.0005153	8.02e-06	0.0001786	0.001152	2	1	1	0.547908	-0.005879	0.017605	2242000000	89	0.003238	1.76138e+06	65.8	74	1864000	8	600.02
21	2017	0	0.0006756	0.0002452	0.0004975	0.0011376	2	1	1	0.642835	-0.064328	0.119198	1626000000	100	0.133851	2.1144e+06	64	0	1971500	8	698.6
21	2018	0	0.0008541	6.01e-05	0.0022603	0.0008358	2	1	1	0.576803	0.136506	0.141859	1542000000	108	0.046058	1.5033e+06	60	0	1660000	7	667.11
21	2019	0	3.94e-06	3.75e-06	4.84e-06	3.57e-06	2	1	1	0.615132	-0.210649	0.049086	1833000000	113	0.130695	3.47289e+06	59.3	0	1660000		646.5
24	2007	0	0.0002878	7.19e-05	3e-05	0.0006069	1	1	1	0.635771	0.313593	1.03319	56498734	49	-0.054055	151583	0	0	3150000		595.399
24	2008	0	0.0003432	9.67e-05	9.57e-05	0.0006823	1	1	1	0.565149	0.100975	0.780204	107200000	86	-0.137299	129139	0	0	3150000		595.399
24	2009	0	3.06e-05	7.2e-06	1e-05	6.34e-05	1	1	1	0.617889	1.49561	0.124238	119000000	108	-0.105263	94212	0	0	3030000	4	595.399
24	2010	0	2.89e-05	8.09e-06	1e-05	5.85e-05	1	1	1	0.646497	0.310652	0.155386	102600000	77	-0.116859	54121	0	0	3120000		913.09
24	2011	0	3.03e-05	8.02e-06	1e-05	6.12e-05	1	1	1	0.695267	0.021245	0.14807	91555827	76	-0.095174		0	60.4	3240000		830.91
24	2012	1	8.25e-05	0.0001474	1e-05	6.43e-05	2	2	1	0.730403	0.766748	0.212641	162100000	75	-0.072775		0	63.1	3200000		906.83
24	2013	0	0.0010639	0.0001014	0.0030878	0.0008805	2	1	1	0.709661	0.321996	0.321947	76864815	73	-0.122271		63	66	3420000		866.05
24	2014	0	0.0022549	0.002391	0.0023487	0.0020779	2	1	1	0.711609	0.404279	0.1241	68311944	68	-0.114167	3.74875e+06	67	68.5	3536700		674.85
26	2008	0	0.0009165	0.0026065	3.65e-06	1.92e-06	2	1	1	0.528519	0.382336	0.044421	100500000	85	0.093236	1.14066e+06	0	0	600000		595.399
26	2009	0	3.94e-06	3.75e-06	4.84e-06	3.57e-06	2	1	1	0.517553	0.148473	0.082012	122000000	74	0.03517	1.38927e+06	0	0	600000		595.399
26	2010	0	4.25e-05	3.97e-06	0.0001598	3.99e-06	2	1	1	0.471559	0.43896	0.751267	175900000	56	0.005261	1.74154e+06	0	0	600000		697.77
26	2011	0	2.26e-05	5.47e-06	6.11e-06	4.7e-05	2	1	1	0.518694	0.412709	0.082473	268900000	54	-0.002205	1.76333e+06	0	60.4	650000		719.5
26	2014	1	1.89e-05	5.38e-06	6.02e-06	3.83e-05	2	2	1	0.552603	0.054403	0.063465	351300000	71	0.022631	1.89994e+06	67	68.5	950000		697.32
26	2016	1	1.79e-05	4.87e-06	6.79e-06	3.59e-05	2	1	1	0.406989	-0.056436	0.031317	306700000	67	-0.098381	3.67388e+06	65.8	74	950000		601.63
26	2017	0	0.0012853	5.04e-06	0.0029831	0.0014065	2	1	1	0.310582	0.110115	0.039169	326300000	67	-0.179759		64	0	1000000		706.65
26	2018	0	0.0016846	0.0004151	0.000632	0.0035063	2	1	1	0.286011	0.002395	0.041397	370500000	74	-0.176563	12953623	60	0	1000000		651.89
26	2019	1	0.000442	5.2e-05	9.37e-06	0.0010608	2	1	1	0.294179	0.075055	0.032838	397500000	78	-0.149081	15811103	59.3	0	1100000		706.14
26	2020	0	0.0002531	0.0004363	1e-05	0.0002384	2	2	1	0.303269	0.130391	0.054782	475600000	67	-0.157387	11665603	57.1	0	1500000	6	696.17
28	2007	0	0.0002352	5.43e-05	9.4e-06	0.0005421	2	1	1	0.821899	0.204522	0.094472	1287000000	74	0.167012	2.39818e+06	0	0	950000		595.399
28	2008	0	7.12e-05	0.000185	9.37e-06	7.65e-06	2	1	1	0.823731	0.214961	0.254635	1727000000	76	0.325097	1965655	0	0	950000		595.399
28	2009	0	0.0001651	0.0001767	1e-05	0.0002477	2	1	1	0.832209	0.309808	0.352281	2439000000	79	0.309305	3.24513e+06	0	0	1200000		595.399
28	2010	1	0.0001239	9.46e-05	0.000122	0.0001513	1	1	1	0.820599	0.189933	0.28847	2867000000	77	0.28954	3.7627e+06	0	0	1250000		787.83
28	2011	0	0.0001298	4.37e-05	0.000269	0.000128	1	1	1	0.813874	0.156835	0.261042	3571000000	74	0.20163	4.09143e+06	0	60.4	1800000		749.76
28	2012	0	0.0001178	0.0001011	0.0002917	4.21e-05	1	1	1	0.802164	0.183303	0.288934	4393000000	78	0.199438	3.17716e+06	0	63.1	1900000		778.61
28	2013	0	0.0002695	9.14e-05	0.0003961	0.0003605	1	1	1	0.790499	0.178379	0.259691	5676000000	80	0.196735	38964134	63	66	2100000		759.91
28	2014	0	4.31e-06	3.97e-06	5.3e-06	3.99e-06	1	1	1	0.621854	0.127511	1.09408	7018000000	79	0.011969	37614723	67	68.5	2400000		664.12
28	2017	0	1.8e-05	5.38e-06	5.73e-05	4.84e-06	1	1	1	0.55569	0.004145	0.1137	7589000000	80	0.002257	138400000	64	0	3875400		746.71
28	2018	0	8.28e-05	0.0002227	6.79e-06	6.17e-06	1	1	1	0.519335	0.042853	0.400733	9337000000	113	-0.046923	147800000	60	0	4153800		727.49
28	2019	0	0.0007915	0.0021004	0.0001167	6.49e-06	1	1	1	0.541779	0.206638	0.104565	10620000000	111	-0.078346	145300000	59.3	0	4840000		754.97
28	2020	0	0.0238248	0.0131154	0.0081443	0.0434524	1	1	1	0.573461	0.146126	0.099532	13800000000	90	-0.018953	152700000	57.1	0	6839100		759.22
30	2013	1	0.000761	0.0001068	0.0025835	0.0002106	2	1	1	0.402571	1318.31		1116000000	118	0.019489	6.7288e+06	45	42.3	720000		780.46
30	2014	0	0.0001717	7.28e-05	6.02e-06	0.0003575	2	1	1	0.345046	-0.045425	0.121074	1031000000	117	-0.045863	6.66419e+06	49	45.2	720000		700.1
30	2015	0	0.0036965	0.0001534	0.0144865	0.0003491	2	1	1	0.343888	-0.119795	0.113953	1198000000	110	-0.066145		47	47.7	720000		632.21
30	2016	0	0.001819	0.0014743	0.0040406	0.0007518	2	1	1	0.3635	0.332012	0.088605	1322000000	117	-0.088377	9.79978e+06	41.3	50.9	720000		664.76
30	2017	0	0.0037857	0.0035216	0.0082228	0.0012487	2	1	1	0.389791	0.210386	0.095147	1597000000	114	-0.035749	16866300	43	0	720000		679.52
30	2018	1	0.0046572	0.0043006	0.0092126	0.0021421	2	2	1	0.389844	0.125745	0.127046	1720000000	116	-0.041452		42	0	1000000		693.77
30	2019	0	0.0035563	0.0030383	0.0075603	0.0016176	2	1	1	0.423117	0.264692	0.045702	1851000000	112	-0.040598		40.7	0	1000000		715.99
30	2020	0	0.0029307	0.0028705	0.005312	0.0015835	2	1	1	0.427812	0.11423	0.110148	1478000000	117	-0.037815		40.5	0	1000000		737.98
31	2007	1	1.54e-05	2.83e-05	9.37e-06	7.65e-06	2	2	1	0.391569	1.24987	1.56342	30941154	107	-0.093913		0	0	480000	0	595.399
31	2008	1	8.35e-06	7.2e-06	1e-05	8.37e-06	2	2	1	0.637839	0.522352	-0.103767	28203014	113	0.056569		0	0	480000		595.399
31	2009	0	8.8e-06	8.09e-06	1e-05	8.72e-06	2	2	1	0.513593	0.807945	0.972424	120900000	67	-0.149077		0	0	480000		595.399
31	2010	0	8.92e-06	8.02e-06	1e-05	9.12e-06	2	2	1	0.696077	0.088936	-0.051336	69091291	110	0.014477		0	0	630000	3	686.67
31	2011	0	4.7e-05	2.73e-05	0.0001544	8.26e-06	2	2	1	0.781679	1.57072	0.160914	262100000	88	0.061504	52646.4	0	60.4	690000	3	743
31	2012	0	1.9e-05	8.43e-06	1e-05	3.28e-05	2	2	1	0.782565	0.504416	0.064245	382500000	87	0.029765	793420	0	63.1	1260000	3	720.43
31	2013	1	1.53e-06	8.48e-07	2.35e-06	1.6e-06	2	1	1	0.779069	0.267381	0.184193	195200000	100	0.018821	1.79528e+06	63	66	1260000	4	739.07
31	2014	0	2.43e-06	2.19e-06	3.65e-06	1.92e-06	2	1	1	0.769711	-0.115957	0.188915	226800000	106	0.016461	2.01242e+06	67	68.5	1936000	3	703.45
31	2015	0	3.94e-06	3.75e-06	4.84e-06	3.57e-06	2	1	1	0.79961	0.57855	0.039462	160300000	84	0.051506	5.34205e+06	67	72.4	1524600	6	713.91
31	2016	0	7.03e-05	3.97e-06	5.3e-06	0.0001667	2	1	1	0.815795	0.21965	0.018188	213100000	75	0.066637	14326814	65.8	74	1829500	6	733.47
31	2018	0	0.0004571	5.38e-06	6.02e-06	0.001119	2	1	1	0.849079	-0.027454	0.171585	250300000	92	0.110727	27143245	60	0	2213800	6	728.59
31	2019	1	0.0006847	4.87e-06	0.0001635	0.0015877	2	1	1	0.767767	1.34552	2.09169	323200000	87	0.020721	62633541	59.3	0	2780000	6	722.86
31	2020	0	0.0008819	0.0010865	7.18e-06	0.0012385	2	1	1	0.771622	0.173666	0.072994	319100000	84	-0.005579	54017204	57.1	0	2780000	4	597.09
34	2011	0	2.01e-05	5.04e-06	7.18e-06	4.2e-05	2	2	0	0.589127	0.097886	0.291385	29241604	58	0.502858		0	60.4	550000	3	615.63
34	2012	1	1.83e-05	6.73e-06	9.4e-06	3.44e-05	2	1	0	0.538522	0.063143	0.047064	13185305	77	0.28495		0	63.1	880000		681.76
34	2013	1	8.67e-05	6.51e-06	9.37e-06	0.0002066	2	1	0	0.719504	0.120002	0.187717	14261435	69	0.392639	89585	63	66	880000		650.39
34	2014	0	0.0001754	4.77e-05	1e-05	0.0003854	2	1	0	0.641221	0.001097	0.56133	22916313	85	0.183322	77425	67	68.5	880000		654.1
34	2015	0	6.91e-05	4.93e-05	3.23e-05	0.0001085	2	1	0	0.582597	-0.062121	0.128977	23164403	56	0.36706	58564.9	67	72.4	880000	3	641.24
34	2016	1	9.12e-05	5.82e-05	1e-05	0.0001657	2	1	0	0.844418	83.0079	13.1747	6622000000	87	0.524236	25647	65.8	74	2550000	3	803.56
34	2018	0	0.0002279	8.43e-06	0.0006988	0.0001812	2	2	0	0.851975	0.32056	0.145528	8605000000	85	0.220034	59706035	60	0	2780000	5	839.19
34	2019	0	4.31e-06	3.97e-06	5.3e-06	3.99e-06	2	1	0	0.851301	0.057461	0.137366	7039000000	87	0.253887	8.4022e+06	59.3	0	2430000	7	846.74
34	2020	0	3.49e-05	5.47e-06	5.61e-05	4.7e-05	2	1	0	0.846763	0.057424	0.074956	7456000000	88	0.2339	7.6688e+06	57.1	0	2780000	5	743.79
35	2015	0	0.0009617	0.0007471	0.0011683	0.0010442	2	1	0	0.579366	0.635678	0.140672	142400000	83	0.16798	908319	64	55.5	1600000		713.82
35	2016	0	6.13e-06	5.04e-06	7.18e-06	6.49e-06	2	1	0	0.65617	0.324941	0.114617	168100000	103	0.243747	2.73976e+06	63.5	56.6	2200000		659.88
35	2018	0	0.0003877	0.0010744	9.37e-06	7.65e-06	2	1	0	0.626002	0.176122	0.080742	457800000	115	0.091431	8.58236e+06	61	0	2838000		657.39
35	2019	0	1.5e-05	2.59e-05	1e-05	8.37e-06	2	1	0	0.752553	9.94534	2.55242	5721000000	119	0.244422	9.78705e+06	60.2	0	3200000		774
35	2020	1	0.0001034	0.0001293	0.0002248	8.72e-06	1	1	0	0.751984	0.180432	0.067591	5954000000	118	0.096641	7.4307e+06	55.4	0	4160000		738.27
36	2008	0	0.001301	0.0006656	0.000632	0.0023018	2	2	1	0.536554	-0.979635	-0.46637	1.56687e+06	115	-0.21194	2441684	0	0	500000		595.399
36	2010	0	0.0031007	0.0023751	0.0004816	0.0052965	2	2	1	0.47908	-0.462045	0.247913	1.79616e+06	114	0.108692	77600.3	0	0	500000		714.84
36	2012	0	0.0025997	0.0023425	0.0004398	0.0041006	2	1	0	0.430298	-0.304629	0.057466	6.42461e+06	109	-0.190992	2.15644e+06	0	63.1	950000	4	714.93
36	2013	0	0.0014714	0.0010579	0.0018003	0.0016531	2	1	0	0.395484	-0.270284	0.043366	4.97635e+06	109	-0.188377	2627690	63	66	950000	4	699.22
36	2014	0	0.000838	0.0002367	0.0007597	0.0013953	2	1	0	0.454282	0.170791	-0.017007	3.49027e+06	116	-0.089195		67	68.5	950000	4	605.14
36	2015	0	0.0010899	0.0008089	0.0029141	0.0004147	2	2	0	0.584915	0.315786	0.076065	3.00066e+06	116	-0.007016	2.65857e+06	67	72.4	950000	4	679.68
36	2016	0	3.94e-06	3.75e-06	4.84e-06	3.57e-06	2	1	0	0.586168	3.28646	0.500077	2027398	116	0.00492	2.26446e+06	65.8	74	1150000	4	710.6
36	2017	0	4.31e-06	3.97e-06	5.3e-06	3.99e-06	2	1	0	0.417036	0.847835	0.262864	26767463	115	-0.040439	5.47512e+06	64	0	1150000	4	738.24
36	2018	0	5.32e-06	5.47e-06	6.11e-06	4.7e-06	2	1	0	0.500599	-0.131937	0.070304	27446752	117	0.093531	4983607	60	0	1150000	4	678.3
36	2019	0	5.32e-06	5.38e-06	6.02e-06	4.84e-06	2	1	0	0.534994	-0.05085	0.037887	27331825	117	-0.021194	3.70011e+06	59.3	0	1150000	4	607.58
36	2020	0	1.34e-05	2.63e-05	6.79e-06	6.17e-06	2	1	0	0.462818	-0.140949	0.031766	17105896	106	-0.114698	2463364	57.1	0	1300000	4	639.41
40	2009	0	0.0001304	3.27e-05	0.000122	0.0002228	2	2	0	0.641099	0.504263	0.064181	5.49988e+06	81	-0.002683		0	0	550000	10	595.399
40	2010	0	0.0002934	0.0001059	0.0009863	7.18e-05	2	2	1	0.613091	0.00024	-0.130725	4.25672e+06	73	0.038324		0	0	550000	10	519.74
40	2011	0	0.0004119	8.99e-06	0.0015226	0.0001827	2	2	0	0.477982	-0.007751	0.115646	4.60985e+06	96	-0.115957		0	60.4	500000	9	708.36
40	2012	1	0.0003358	2.49e-05	0.0010829	0.0002296	2	1	0	0.593918	-0.081223	0.18175	10014630	86	0.137147		0	63.1	600000	9	575.13
40	2013	0	2.43e-06	2.19e-06	3.65e-06	1.92e-06	2	1	0	0.683762	0.076272	0.075293	5.63342e+06	85	0.177584		63	66	600000	5	606.96
40	2014	0	4.31e-06	3.97e-06	5.3e-06	3.99e-06	2	1	0	0.702902	0.39547	0.012831	63332358	85	0.099495		67	68.5	600000	5	610.9
40	2015	0	5.32e-06	5.47e-06	6.11e-06	4.7e-06	2	1	0	0.804167	0.616287	0.044951	12885126	88	0.220207		67	72.4	700000	6	699.35
40	2016	1	5.32e-06	5.38e-06	6.02e-06	4.84e-06	2	2	0	0.365806	1.32566	7.27106	1066000000	51	-0.225707	290136	65.8	74	920000	7	684.55
40	2017	0	5.86e-06	4.87e-06	6.79e-06	6.17e-06	2	2	0	0.600067	1.10111	0.054318	2539000000	114	-0.073626	1.27825e+06	64	0	1500000	7	679.18
40	2018	0	6.13e-06	5.04e-06	7.18e-06	6.49e-06	2	2	0	0.576703	0.142521	0.260541	3298000000	119	-0.125376	9.12699e+06	60	0	1800000		711.41
42	2008	0	0.0026618	0.0019207	0.0070746	0.0008498	2	2	1	0.686198	0.062218	-0.087205	93174135	104	0.054839		0	0	550000	4	595.399
42	2009	0	0.0021893	0.0014474	0.0025782	0.0026254	2	2	1	0.680323	0.514432	0.189817	33633246	98	0.049439	2.50838e+06	0	0	650000	6	595.399
42	2010	1	0.0038159	0.0044294	0.0069707	0.001692	2	2	1	0.648746	-0.329815	0.151199	18948967	101	0.007969	1.2286e+06	0	0	650000	5	686.96
42	2011	0	7.07e-05	2.59e-05	1e-05	0.000146	2	2	1	0.646232	0.341616	0.060216	12633583	101	0.015685	221337	0	60.4	650000	5	712.14
42	2012	1	0.0002857	6.65e-05	3.23e-05	0.0006308	2	1	1	0.613915	0.404321	0.147706	7.91462e+06	101	-0.017727	632398	0	63.1	950000	5	703.54
42	2013	1	0.0002027	0.0001555	0.0003046	0.0001875	2	1	0	0.616542	-0.160549	0.056813	8.61486e+06	85	0.002881	355125	63	66	950000	5	508.34
42	2014	0	0.0002667	0.0005108	0.0001216	0.0001319	2	1	0	0.796201	0.419224	0.076245	11220301	78	0.230707	719348	67	68.5	950000	5	667.68
42	2015	0	0.0001184	8.43e-06	5.28e-05	0.0002472	2	1	0	0.771898	0.740572	0.701461	81290045	85	0.07693	587975	67	72.4	1050000	4	617.9
42	2017	1	1.41e-05	8.09e-06	3.23e-05	8.72e-06	1	1	0	0.842186	0.015846	0.174483	98972595	115	0.144432	7.68999e+06	64	0	2820000	3	668.99
42	2018	0	8.92e-06	8.02e-06	1e-05	9.12e-06	1	1	0	0.833525	-0.083506	0.113669	114900000	101	0.100703	6.54732e+06	60	0	2820000	3	564.38
42	2020	0	7.01e-05	0.0001011	3e-05	6.43e-05	1	1	0	0.815569	0.581622	0.02297	121300000	99	0.12242	2687688	57.1	0	2960000	4	585.51
43	2007	0	8.89e-05	0.0002352	1e-05	8.37e-06	2	2	0	0.560218	0.515069	2.06509	171000000	99	0.019439		0	0	360000		595.399
43	2008	0	0.0003685	0.000191	0.0008864	0.0002227	2	2	1	0.633892	-0.085963	-0.005347	62044658	98	0.110088		0	0	550000	3	595.399
43	2009	1	0.0001197	0.0001405	0.0001179	0.0001023	2	2	1	0.677765	-0.053137	0.19121	173000000	71	0.045175		0	0	600000	5	595.399
43	2010	0	0.0002971	8.3e-05	0.0010218	0.0001057	2	2	1	0.70257	1.11031	0.137211	248200000	55	0.066019	96820	0	0	600000	6	711.17
43	2011	0	1.54e-05	2.83e-05	9.37e-06	7.65e-06	2	2	1	0.693301	-0.084371	0.439202	299400000	68	0.033545	72100	0	60.4	1100000	6	707.85
43	2012	0	5.9e-05	0.0001008	8.27e-05	8.37e-06	2	1	1	0.720261	0.202825	0.186993	379900000	59	0.061615		0	63.1	1200000	8	722.85
43	2013	0	9.3e-05	0.0001828	9.96e-05	8.72e-06	2	1	1	0.767877	0.458661	0.01913	450500000	58	0.054705		63	66	1500000	7	708.04
43	2014	0	0.0002257	0.0004594	0.0002434	9.12e-06	2	1	1	0.79297	0.049954	0.010213	364200000	77	0.0742		67	68.5	1500000	6	657.76
43	2015	1	0.0003202	0.0001767	0.0002602	0.0004745	2	1	1	0.794793	-0.072046	0.130111	402300000	60	0.098357		67	72.4	1500000	8	665.57
43	2016	0	0.0008026	0.0005643	0.0014122	0.0007024	2	1	1	0.78246	0.203021	0.006919	560500000	66	0.082782		65.8	74	1500000	6	613.99
43	2017	1	7.79e-06	6.73e-06	9.4e-06	7.76e-06	2	1	1	0.759415	-0.048974	-0.027341	510900000	72	0.07155		64	0	1500000	7	600.12
43	2018	0	0.0002333	6.51e-06	5.73e-05	0.0005461	2	1	1	0.630899	0.056482	0.062351	605500000	70	-0.043897		60	0	1500000	6	633.42
46	2007	0	8.8e-06	8.09e-06	1e-05	8.72e-06	2	2	0	0.454089	2.07139	0.193572	80797078	48	-0.235487	271599	0	0	800000		595.399
46	2008	0	0.0005088	9.96e-05	0.0020496	9.12e-06	2	2	0	0.563166	-0.644119	1.03705	95841255	59	-0.026799	684696	0	0	950000	4	595.399
46	2009	1	6.04e-05	7.57e-05	7.03e-05	4.21e-05	2	2	0	0.602118	0.595403	0.044965	41109827	59	-0.086008	749512	0	0	800000	7	595.399
46	2010	0	0.0001525	0.000185	5.28e-05	0.0001745	2	2	0	0.626553	-0.181248	-0.077717	54351852	105	-0.114616	5.74739e+06	0	0	1000000	9	633.51
46	2011	1	2.43e-06	2.19e-06	3.65e-06	1.92e-06	2	1	0	0.638528	0.140137	0.015204	189500000	110	-0.120519	4.59574e+06	0	70.3	1000000	9	701.69
46	2012	0	0.0006554	0.0018786	4.84e-06	3.57e-06	2	1	0	0.710283	1.0996	0.057892	393500000	108	0.001258	2.94612e+06	0	72.2	1500000	12	749.05
46	2013	0	2.08e-05	5.16e-05	5.3e-06	3.99e-06	2	1	0	0.763096	0.260427	0.076841	1052000000	86	0.074868	5.67226e+06	59	75.2	1600000	17	658.56
46	2014	0	7.52e-05	0.0002083	6.11e-06	4.7e-06	2	1	0	0.823456	0.32192	0.29676	1551000000	93	0.11388	14176400	60	75.3	1600000	17	656.19
46	2015	0	6.22e-05	0.0001695	6.02e-06	4.84e-06	2	1	0	0.87189	0.834399	0.211552	1182000000	89	0.127699	15355309	63	76.5	1800000		665.75
46	2016	0	1.34e-05	2.63e-05	6.79e-06	6.17e-06	2	1	0	0.851677	1.04405	0.641794	427300000	111	0.092559	55775067	64.4	77.83	2200000		697.48
46	2017	0	1.42e-05	2.73e-05	7.18e-06	6.49e-06	2	1	0	0.85357	-0.321562	0.104522	2069000000	116	0.059781	67774182	65	0	2800000		570.36
46	2018	0	3.35e-05	7.82e-05	9.4e-06	7.76e-06	2	1	0	0.865957	-0.07064	0.033973	1281000000	105	0.061628	72171048	64	0	2800000		623.47
46	2019	0	7.18e-05	5.44e-05	8.27e-05	8.06e-05	2	1	0	0.813872	-0.04923	0.164509	878700000	119	0.024117	82222170	57.8	0	2800000		675.83
48	2012	1	5.32e-06	5.38e-06	6.02e-06	4.84e-06	2	1	0	0.592418	0.125055	0.113746	13485493	113	0.495077	197158	0	63.1	750000	2	40.04
48	2014	0	1.34e-05	2.63e-05	6.79e-06	6.17e-06	2	1	0	0.695063	0.239252	0.250069	44119988	114	0.289988		67	68.5	850000	4	388.97
48	2015	0	1.42e-05	2.73e-05	7.18e-06	6.49e-06	2	1	0	0.58659	0.030751	0.326914	40006088	113	0.255264	2.01977e+06	67	72.4	1300000	4	287.43
48	2017	1	0.0001061	6.73e-06	9.4e-06	0.0002577	2	1	0	0.818492	0.065119	-0.142014	44424975	241	0.429107	2.65829e+06	64	0	2380000	5	595.399
48	2019	1	0.019609	0.0243902	0.0349315	0.0062956	2	1	0	0.632612	0.243122	0.940404	40354716	119	0.246435	4.56823e+06	59.3	0	1400000	6	0
48	2020	0	0.0186766	0.0242479	0.0352627	0.0039336	2	1	0	0.719174	-0.158693	0.169697	35832546	84	0.432613	4.53094e+06	57.1	0	1470000	7	259.42
49	2011	0	0.0382867	0.059093	0.0283262	0.0261004	2	2	1	0.698867	0.653701	0.535892	889200000	86	0.412485	343504	0	60.4			680.8
49	2012	0	0.0533286	0.109032	0.0240368	0.0207295	2	1	1	0.750595	0.436337	0.086141	1079000000	109	0.487333	1.40228e+06	0	63.1	830000	6	669.65
49	2013	0	0.0431057	0.0892136	0.0220349	0.0141247	2	1	1	0.806481	0.37418	0.40534	2014000000	52	0.471265	2.04951e+06	63	66	880000	5	734.67
49	2014	0	0.0484986	0.0951919	0.0384301	0.0135909	2	1	1	0.803558	0.477848	0.407913	1739000000	59	0.332031	943371	67	68.5	600000	5	749.44
49	2016	0	0.0501999	0.0903726	0.0556232	0.0125306	2	1	1	0.708479	0.027101	0.25238	2584000000	69	0.348237	1.30321e+06	65.8	74	880000	8	706.14
49	2018	0	2.43e-06	2.19e-06	3.65e-06	1.92e-06	2	1	1	0.743297	0.383522	0.247586	4152000000	118	0.278938	8.14182e+06	60	0	980000	6	789.45
49	2019	0	3.94e-06	3.75e-06	4.84e-06	3.57e-06	2	1	1	0.673751	0.060997	0.263445	3925000000	106	0.217735	6.39008e+06	59.3	0	980000	10	708.74
55	2007	0	0.0022092	0.0008005	0.0004093	0.0046286	2	2	0	0.503713	-0.032777	0.521745	276800000	109	0.003361	1.06726e+06	0	0	600000		595.399
55	2008	0	0.0015212	0.0013282	0.0003238	0.0024479	2	2	0	0.550492	0.17155	-0.040153	310000000	85	0.048242	1.71637e+06	0	0	900000		595.399
55	2009	1	0.0013601	0.0010607	0.0002494	0.0023196	2	2	0	0.518206	0.125803	0.138829	333700000	56	0.031376	1.70676e+06	0	0	900000		595.399
55	2010	0	0.0010074	0.0006975	0.0003014	0.0016989	2	2	0	0.450407	0.264635	0.531792	396700000	61	-0.03567	1.52724e+06	0	0	900000		688.07
55	2011	0	0.0014313	0.0033213	0.000122	0.0005107	2	2	0	0.46746	0.141179	0.052753	664300000	109	-0.005394	2.38833e+06	0	60.4	1300000	6	666.55
55	2012	1	0.000706	0.0011306	0.0004202	0.0004904	2	2	0	0.502397	0.088034	0.005437	774900000	80	0.055263	2.6438e+06	0	63.1	1300000	5	691.46
55	2013	0	0.0005538	0.0009714	0.0002826	0.0003353	2	2	0	0.5322	0.191066	0.049858	898800000	66	0.05958	3.79471e+06	63	66	1300000	5	618.46
55	2014	0	0.000449	0.0005706	0.0005479	0.0002933	2	2	0	0.644927	0.118188	0.069455	1105000000	84	0.210119		67	68.5	1300000	5	653.48
55	2015	0	1.53e-06	8.48e-07	2.35e-06	1.6e-06	2	1	0	0.701165	0.364613	0.025765	1406000000	113	0.23956	3.6214e+06	67	72.4	1300000	5	740.42
55	2017	0	2.43e-06	2.19e-06	3.65e-06	1.92e-06	2	1	0	0.575245	-0.263158	0.406819	1920000000	110	0.19404	2.66352e+06	64	0	1500000	5	741.34
55	2018	0	0.0005984	0.0017145	4.84e-06	3.57e-06	2	1	0	0.512594	0.194742	0.603978	1920000000	28	0.192061	3.38191e+06	60	0	1500000	4	764.16
55	2019	1	2.78e-05	7.18e-05	5.3e-06	3.99e-06	2	2	0	0.53991	-0.139283	0.006933	1956000000	107	0.150633	2.62005e+06	59.3	0	1500000	6	618.29
55	2020	0	5.32e-06	5.47e-06	6.11e-06	4.7e-06	2	1	0	0.540957	-0.002202	0.041327	616200000	78	0.05425	11434708	57.1	0	1500000	4	629.49
56	2009	0	0.0013715	0.0001246	0.0053363	0.0004571	2	2	0	0.906939	-0.330433	-0.091064	1.39944e+06	116	0.315494		0	0	720000		595.399
56	2014	0	0.0001361	5.04e-06	7.18e-06	0.0003371	2	1	0	0.628363	1.62018	-0.156502	30641703	86	0.150539	608765	67	68.5	1300000		677.38
56	2015	0	0.0001147	6.73e-06	9.4e-06	0.0002794	2	1	0	0.374701	-0.455768	0.709003	48399185	105	-0.372368	1.48577e+06	67	72.4	1300000		709.22
56	2016	0	0.0129519	0.0032534	0.0026645	0.0280448	2	1	0	0.482337	-0.124337	0.101703	41529996	111	-0.132606	1.53687e+06	65.8	74	1400000		625.23
56	2018	0	0.0192685	0.0116449	0.0086909	0.0322265	2	1	0	0.561924	0.482736	0.003436	151000000	113	-0.095778	3.27297e+06	60	0	1400000		607.1
56	2019	0	0.009082	0.011726	0.0028325	0.0103937	2	1	0	0.554071	-0.215474	-0.043348	199000000	115	-0.025463	3.07454e+06	59.3	0	1400000		646.9
58	2009	1	0.0005158	0.0011439	0.0002821	0.000108	2	1	1	0.186105	-0.140467	-0.166056	18130631	109	-0.243574	603251	0	0	450000	2	595.399
58	2010	1	0.0008607	0.0018632	0.000542	0.0001513	2	2	1	0.199613	0.442991	0.060646	25022651	84	-0.465213	708479	0	0	450000	5	677.88
58	2012	0	0.0009522	0.0008466	0.0011096	0.0009647	2	1	1	0.211593	0.004839	0.037825	10742407	87	-0.196048	448158	0	63.1	450000	2	655.43
58	2013	0	8.48e-05	2.65e-05	0.0003092	1.92e-06	2	1	1	0.327471	0.310263	0.046219	204100000	77	-0.142198	342758	63	66	450000	3	705.39
58	2014	0	9.61e-05	3.1e-05	0.0003442	3.57e-06	2	1	1	0.437772	0.178102	0.041482	185900000	85	-0.043648	779137	67	68.5	450000	3	604.16
58	2016	0	5.11e-05	3.07e-05	0.0001564	4.7e-06	2	1	1	0.309922	-0.038793	0.046517	50870546	104	-0.142597	1.04152e+06	65.8	74	450000	2	291.45
58	2018	1	5.13e-05	2.78e-05	0.0001601	4.84e-06	2	1	1	0.656307	-0.137129	-0.050786	54426228	116	0.185143	1.94437e+06	60	0	1100000	3	334.12
58	2019	1	5.13e-05	2.63e-05	0.0001635	6.17e-06	2	1	1	0.594452	-0.09912	0.024793	46742741	115	0.077378	3.25017e+06	59.3	0	1100000	5	410.8
58	2020	0	1.51e-05	5.04e-06	4.36e-05	6.49e-06	2	1	1	0.574448	0.003212	-0.011631	125400000	113	0.114111	3.32364e+06	57.1	0	1100000	4	585.24
59	2008	0	7.56e-05	0.0001226	3.13e-05	5.71e-05	2	2	1	0.640793	0.060488	0.061187	2.45753e+06	55	0.043811		0	0	950000		595.399
59	2009	0	4.31e-06	3.97e-06	5.3e-06	3.99e-06	2	2	1	0.702672	-0.18045	0.089	2.99117e+06	76	0.051047		0	0	1100000		595.399
59	2010	0	0.0009703	0.0025198	0.0002264	6.49e-06	2	2	1	0.750634	7.9402	0.009159	56766771	81	0.103455		0	0	1400000		894.43
59	2011	1	0.000163	0.0003517	0.0001351	7.76e-06	2	1	1	0.735552	0.556798	0.140406	189100000	74	0.063921		0	47.8	1400000		898.55
59	2013	0	0.0001118	0.0002343	5.73e-05	3.6e-05	2	1	1	0.745773	0.163884	-0.021277	12391381	85	0.075348	1.37223e+06	42	55.9	1950000		754.19
59	2014	0	0.0001028	0.0002101	5.84e-05	3.58e-05	2	1	1	0.725987	0.091105	0.311005	183400000	103	0.105445		49	58.8	1950000		0
59	2016	0	0.0001106	0.0002595	1e-05	3.51e-05	2	1	1	0.646672	-0.127275	0.202526	173100000	107	0.079413		54.2	62.6	1950000		0
59	2017	0	0.0004158	0.0010586	1e-05	6.15e-05	2	1	1	0.591054	0.161114	0.142563	373700000	99	0.099844	10521133	54	0	1950000		654.84
59	2018	0	4.31e-06	3.97e-06	5.3e-06	3.99e-06	2	1	1	0.576934	0.129472	0.084385	274900000	110	0.096814	11513346	50	0	1950000		533.82
59	2019	1	5.32e-06	5.47e-06	6.11e-06	4.7e-06	2	1	1	0.51817	0.073361	0.030084	133600000	93	0.005312	11857341	47.6	0	1680000		684.6
59	2020	0	6.13e-06	5.04e-06	7.18e-06	6.49e-06	2	1	1	0.494189	-0.216215	-0.002417	190500000	99	-0.009675	13347859	45	0	1680000		663.11
60	2007	0	2.99e-05	6.65e-05	1e-05	8.72e-06	2	2	1	0.525661	0.431128	0.131957	169000000	78	0.104459		0	0	716000		595.399
60	2008	0	0.0007678	0.0006335	0.0023372	9.12e-06	2	2	1	0.498024	0.014533	0.056374	168600000	107	0.07026		0	0	714000	6	595.399
60	2009	0	0.0005815	0.0002733	0.0021992	8.26e-06	2	2	1	0.594227	-0.011894	0.188753	322300000	83	0.051053	5.82468e+06	0	0	850000		595.399
60	2010	0	0.000811	4.16e-05	0.0036065	7.08e-05	2	2	1	0.6138	0.265042	0.190695	373200000	88	0.05112		0	0	960000	6	715.33
60	2011	0	8.35e-06	7.2e-06	1e-05	8.37e-06	2	2	1	0.525585	0.940831	0.183864	628600000	88	-0.038242		0	60.4	1030000		732.83
60	2012	1	8.8e-06	8.09e-06	1e-05	8.72e-06	2	1	1	0.495988	0.038884	0.064716	381600000	100	-0.039334		0	63.1	1200000	4	749.32
60	2013	0	8.92e-06	8.02e-06	1e-05	9.12e-06	2	1	1	0.561427	0.176482	-0.106559	422400000	84	-0.006618	6.27509e+06	63	66	1200000	3	729.57
60	2014	0	3.02e-05	6.51e-06	9.37e-06	6.44e-05	2	1	1	0.540798	0.168193	0.030091	309000000	90	-0.02233	4.64618e+06	67	68.5	1200000	4	783.11
60	2015	0	1.95e-05	7.2e-06	1e-05	3.58e-05	2	1	1	0.503239	-0.295438	0.208651	357800000	89	-0.023967	3458856	67	72.4	1300000	4	706.21
60	2016	0	2.5e-05	2.53e-05	1e-05	3.36e-05	2	1	1	0.515829	-0.148989	0.041314	528400000	89	-0.03237	4.23476e+06	65.8	74	1180000		696.6
60	2017	0	0.0002991	0.0004916	0.0004069	6.85e-05	2	1	1	0.448532	0.214707	0.266507	489300000	89	-0.087477	6.52085e+06	64	0	1290000	5	736.09
60	2018	1	0.0001251	0.0001927	0.0001255	6.61e-05	2	2	1	0.450591	0.059648	0.029926	549500000	87	-0.047084	5.70146e+06	60	0	1360000	6	622.78
60	2019	0	0.0014774	0.0005705	0.0001899	0.0031151	2	2	1	0.440773	0.180535	0.06036	543100000	66	-0.064969	4.28493e+06	59.3	0	1360000	5	745.01
60	2020	0	0.0007125	0.0004259	0.0001036	0.0013564	2	2	1	0.47259	0.329517	0.130037	615400000	88	-0.04511	4.09382e+06	57.1	0	1360000	5	731.99
61	2007	0	0.000839	7.2e-06	0.0034448	8.37e-06	2	2	1	0.561746	-0.215172	0.170819	93702110	87	-0.01735	1.01978e+06	0	0	850000		595.399
61	2008	0	0.0002028	4.26e-05	0.000776	8.72e-06	2	2	1	0.446161	-0.02756	0.466624	62208668	112	-0.151754	842546	0	0	850000		595.399
61	2009	0	0.0007889	0.0004035	0.0025802	0.000128	2	2	1	0.50535	-0.015697	0.017406	41320986	110	-0.10765	3.8424e+06	0	0	850000		595.399
61	2010	1	0.000788	0.0013242	0.0014037	8.26e-06	2	2	1	0.585435	0.175967	0.089344	38935714	117	-0.058585	1.43081e+06	0	0	1150000		708.39
61	2011	0	0.0004449	0.0010402	0.0001601	7.08e-05	2	2	1	0.564772	0.202038	0.090875	60977874	96	-0.091774	4.70236e+06	0	60.4	1650000		607.38
61	2012	1	0.0026668	0.0051953	0.0034683	4.7e-05	2	1	1	0.593047	0.025824	0.048367	69342901	114	-0.077071	9.36434e+06	0	63.1	1650000	6	688.63
61	2013	1	0.002991	0.0011851	0.0086894	0.0010528	2	1	1	0.499835	0.145993	0.415055	45215161	118	-0.141448	5.52395e+06	63	66	1600000	6	664.06
61	2014	0	0.0043175	0.0060103	0.0075809	0.0008966	2	1	1	0.554065	-0.210192	0.006951	72973934	119	-0.069458	4.32804e+06	67	68.5	1950000	7	627.71
61	2015	0	0.0044947	0.001821	0.0101845	0.0034115	2	2	1	0.622803	0.09984	-0.011607	71342277	120	0.028911	10399853	67	72.4	1750000	5	715.15
61	2016	0	0.0056675	0.0017339	0.0170851	0.0021192	2	1	1	0.637762	0.22854	0.02688	78832170	110	0.018509	9.54476e+06	65.8	74	1850000	5	642.65
61	2017	0	0.0022288	0.0011327	0.0048663	0.0015697	2	1	1	0.659883	0.093234	0.025712	57983342	115	0.091711	7.72987e+06	64	0	1850000	6	675.62
61	2018	1	0.0159536	0.0422634	0.0029974	0.0007593	2	1	1	0.653134	-0.032643	0.0283	59377587	115	0.055745	4.69858e+06	60	0	1800000	8	672.9
61	2019	0	0.0112799	0.0284664	0.0020084	0.0013594	2	1	1	0.649514	0.104045	0.042394	61797788	118	0.066229	9.47003e+06	59.3	0	1760000	6	720.63
61	2020	0	0.016635	0.04434	0.0018435	0.0004122	2	1	1	0.634451	0.083886	0.03258	95871990	117	0.091546	17688766	57.1	0	1760000	5	669.78
62	2008	0	0.0020697	0.0003791	0.0003042	0.0046835	2	2	0	0.332836	-0.253005	-0.24777	231500000	44	-0.124485		0	0	350000		595.399
62	2009	0	0.0045889	0.0003506	0.0113463	0.0042486	2	2	0	0.383852	0.138346	0.238778	2.7427e+06	70	-0.064517	16740	0	0	470000		595.399
62	2010	0	0.0022945	0.0006446	0.0051477	0.0020919	2	2	0	0.531336	-0.845877	0.058664	3.57562e+06	77	0.072106	27002.2	0	0	500000		703.01
62	2011	0	8.92e-06	8.02e-06	1e-05	9.12e-06	2	2	0	0.620521	0.766955	-0.013054	9.3685e+06	76	0.180122	307934	0	60.4	650000		645.72
62	2012	1	0.0041264	0.000535	0.0075922	0.0054171	2	1	0	0.679874	1.19365	-0.095966	16883632	57	0.214804	8.47727e+06	0	63.1	1250000		671.83
62	2013	0	8.85e-06	8.43e-06	1e-05	8.64e-06	2	1	0	0.588971	0.335054	0.251986	14154876	64	0.162406	7049901	63	66	900000		671.59
62	2014	0	2.43e-06	2.19e-06	3.65e-06	1.92e-06	2	1	0	0.411927	0.319468	0.187846	20589345	72	0.055375	10030414	67	68.5	1400000		729.67
62	2015	0	3.94e-06	3.75e-06	4.84e-06	3.57e-06	2	1	0	0.404929	-0.156474	0.546148	695600000	77	0.104289	11084643	67	72.4	1700000		641.14
62	2016	1	4.31e-06	3.97e-06	5.3e-06	3.99e-06	2	1	0	0.410328	1.81871	0.109582	1082000000	66	-0.034818	9.13641e+06	65.8	74	1350000		694.83
62	2017	0	5.32e-06	5.47e-06	6.11e-06	4.7e-06	2	1	0	0.477586	0.524353	0.096189	1719000000	80	0.057561	7.56047e+06	64	0	1700000		576.35
62	2018	0	2.09e-05	5.03e-05	6.02e-06	4.84e-06	2	1	0	0.500546	0.416361	0.149859	2499000000	85	-0.013599	7.76625e+06	60	0	1800000	1	755.47
62	2019	0	9.53e-05	4.87e-06	6.79e-06	0.000227	2	1	0	0.496825	0.238149	0.109995	3220000000	84	-0.00512	9.18355e+06	59.3	0	1800000		677.64
62	2020	0	0.0109093	0.0001613	0.0009051	0.0270446	2	1	0	0.50159	0.139132	0.068239	4041000000	68	0.002085	6.62441e+06	57.1	0	1720000		732.22
63	2007	0	0.0003096	0.0002409	3.13e-05	0.0005097	1	1	0	0.670988	0.497433	0.146574	7099000000	79	0.001982	92643000	0	0	5559456	4	595.399
63	2008	0	0.0014657	0.0002093	0.0002258	0.0032696	1	1	0	0.701499	0.267763	0.178078	9972000000	78	0.03244	139300000	0	0	5.28473e+06	7	595.399
63	2009	0	0.0007542	0.0001125	0.0001819	0.0016022	1	1	0	0.737368	0.352919	0.182126	15320000000	98	0.06176	74994000	0	0	5.56089e+06		595.399
63	2010	0	9.09e-05	8.43e-06	0.0003485	3.28e-05	1	1	0	0.703371	0.172106	0.390728	17560000000	76	0.011359	61035000	0	0			944.06
63	2011	0	0.0001867	2.59e-05	1e-05	0.0004322	1	1	0	0.750505	0.271712	0.053152	23870000000	88	0.037943	80709000	0	60.4	6480000		884.99
63	2012	0	0.0001815	0.0001654	1e-05	0.0002968	1	1	0	0.789302	0.041154	-0.138844	22070000000	86	0.060667	99104000	0	63.1	6544800		590.78
63	2013	0	0.00022	0.0005155	1e-05	7.63e-05	1	1	0	0.763931	-0.138623	0.043596	21390000000	85	-0.006248	126000000	63	66	6674000		783.85
63	2014	0	0.0006212	0.0001756	1e-05	0.0013208	1	1	0	0.752458	0.049437	0.112878	25150000000	84	0.075492	137600000	67	68.5	6674000		674.85
63	2015	0	0.0003406	0.0002015	0.0004169	0.0004231	1	1	0	0.641433	0.22871	0.648706	25250000000	97	-0.028009	183900000	67	72.4	7080000		776.29
63	2016	0	0.0026842	0.0050711	0.0018628	0.0010945	1	1	0	0.711347	0.013549	-0.05683	26000000000	82	0.050439	274200000	65.8	74	7550000		682.05
63	2018	0	0.0051678	0.0111029	0.0014395	0.0020516	1	1	0	0.745184	-0.185692	-0.273676	21590000000	86	0.084285	414800000	60	0	9300000		510.76
63	2019	0	0.0022433	0.0053955	0.0004202	0.0004759	1	1	0	0.731206	-0.040669	0.151502	20090000000	87	0.05951	409900000	59.3	0	9300000		699.85
63	2020	0	0.0156823	0.0067909	0.0013035	0.0307717	1	1	0	0.693813	0.163637	0.215212	15890000000	75	0.070492	487200000	57.1	0	9300000		703.33
65	2008	1	1.36e-05	6.51e-06	3.32e-05	7.65e-06	2	1	1	0.796744	-0.039035	0.046737	265300000	79	0.102922	811657	0	0	380000		595.399
65	2009	0	0.0002556	4.77e-05	8.27e-05	0.0005399	2	1	1	0.77056	0.743134	0.195659	349500000	78	0.10054	589030	0	0	380000		595.399
65	2010	0	0.0002471	8.09e-06	3.23e-05	0.0005874	2	1	1	0.706491	-0.038745	0.068446	230200000	84	0.050151	397167	0	0	380000		698.55
65	2011	1	0.0002816	0.0005899	0.0002814	9.12e-06	2	1	1	0.723701	0.430237	0.123055	735000000	69	0.111857	166462	0	70.3	380000		688.95
65	2012	0	0.0005956	0.0002552	0.002294	8.26e-06	2	1	1	0.756321	-0.327508	0.207231	750600000	81	0.197347	33805.9	0	72.2	480000		726.23
65	2013	1	0.0001946	0.0002534	0.0004621	8.64e-06	2	1	1	0.757927	0.58152	0.240377	702100000	86	0.181633	398484	59	75.2	530000		750.93
65	2014	0	1.53e-06	8.48e-07	2.35e-06	1.6e-06	2	1	1	0.75983	0.025782	0.225183	607100000	79	0.185098	712991	60	75.3	530000		754.14
65	2018	0	2.43e-06	2.19e-06	3.65e-06	1.92e-06	2	1	1	0.597413	0.018544	0.117425	2377000000	88	0.034576	4.52707e+06	64	0	1160000		606.68
65	2019	0	3.94e-06	3.75e-06	4.84e-06	3.57e-06	2	1	1	0.630137	0.094236	0.183395	4323000000	111	0.078391	2.90217e+06	57.8	0	1330000		652.67
65	2020	0	4.31e-06	3.97e-06	5.3e-06	3.99e-06	2	2	1	0.655597	0.196082	0.141775	3153000000	88	0.052155	5.03813e+06	57.5	0	1480000		718.26
66	2007	1	0.0003061	7.95e-05	0.0001179	0.0006117	2	2	1	0.467344	0.321198	0.054128	310900000	108	-0.046133	2.39668e+06	0	0	360000		595.399
66	2008	1	0.0001739	0.0001011	0.0004262	0.0001057	2	2	1	0.539303	-0.04058	-0.32993	249100000		-0.005356	2.62725e+06	0	0	380000		595.399
66	2009	0	0.0006553	5.82e-05	0.0025981	0.0001952	2	2	1	0.700102	4.57479	6.0034	12190000000	112	0.159138	2.31823e+06	0	0	380000		595.399
66	2010	0	0.0002154	0.0001018	1e-05	0.0004371	2	2	1	0.674447	2.67474	0.321639	13460000000	90	0.188801	2.7417e+06	0	0	880000		922.36
66	2011	0	0.0002088	6.72e-05	3.23e-05	0.0004394	2	2	1	0.68834	-0.077273	-0.060273	13740000000	102	0.000578	3.62616e+06	0	60.4	880000		755.27
66	2012	0	0.0008646	4.99e-05	0.003683	9.12e-06	2	2	1	0.738523	0.059179	0.002257	13100000000	108	0.054831	5.49307e+06	0	63.1	880000		804
66	2013	0	0.00115	3.12e-05	0.0032408	0.0010282	2	1	1	0.77851	-0.013557	-0.152022	13090000000	108	0.095855	90719268	63	66	880000		703.01
66	2014	0	0.0005088	0.0001535	0.0016203	0.0002574	2	1	1	0.791154	-0.016403	-0.025204	12330000000	106	0.102204	200300000	67	68.5	1155000		738.73
66	2016	1	0.0050668	0.0047798	0.0118373	0.0012753	2	2	1	0.767378	-0.07312	0.09215	657300000	117	0.133358	128500000	65.8	74	1155000		592.62
66	2017	0	0.002814	0.0048485	0.0010977	0.0020036	2	2	1	0.502777	-0.866714	-0.204791	2172000000	116	-0.106028	24178151	64	0	1180000		636.2
66	2018	1	0.004281	0.0070808	0.0058273	0.0009413	2	1	1	0.584406	0.052584	-0.120149	2967000000	119	0.099384	39470900	60	0	4000000		696.82
66	2019	0	0.0030768	0.0036831	0.0035853	0.0022923	2	1	1	0.600809	0.064585	0.30078	3012000000	119	0.12654	60816722	59.3	0	4000000		686.65
66	2020	0	0.0052114	0.0058398	0.0141377	0.0001651	2	1	1	0.660481	0.346622	0.08049	3710000000	118	0.159701	62268558	57.1	0	4500000		666.73
68	2008	0	1.26e-05	2.77e-05	5.3e-06	3.99e-06	2	2	1	0.397693	0.12402	0.011024	216800000	84	-0.280991		0	0	300000	1	595.399
68	2009	0	1.4e-05	3.07e-05	6.11e-06	4.7e-06	2	2	1	0.748636	0.065487	-0.907263	16485573	88	0.226443		0	0	300000	5	595.399
68	2013	0	0.0001195	0.0001021	4.07e-05	0.0001849	2	1	1	0.669023	4.34763	-0.159658	323000000	76	0.297108		63	66	300000		720.65
68	2014	0	0.0001507	9.4e-05	8.13e-05	0.0002447	2	1	0	0.723252	-0.770627	-0.405342	66040030	79	0.186576		67	68.5	500000		0
68	2017	0	0.0001267	0.0001496	7.03e-05	0.0001363	2	1	0	0.610299	0.34214	0.364209	246400000	103	0.218417	69766.3	64	0	700000		695.55
68	2018	0	0.0001501	0.0002425	9.57e-05	9.72e-05	2	1	0	0.728095	-0.071122	-0.143006	195100000	108	0.239993	15840.6	60	0	700000		452.14
68	2019	0	2.43e-06	2.19e-06	3.65e-06	1.92e-06	2	1	1	0.747129	-0.084598	0.022519	216300000	118	0.266103	21779.3	59.3	0	1000000		716.14
68	2020	0	0.0009303	0.0017965	0.0012496	3.57e-06	2	1	1	0.790441	0.132477	-0.187141	160500000	113	0.350414	252431	57.1	0	1000000		618.79
70	2009	0	0.0041176	0.0024924	0.0132037	0.0009505	2	2	1	0.401516	0.222386	0.061861	256100000	102	-0.078616	168135	0	0	380000		595.399
70	2010	1	2.43e-06	2.19e-06	3.65e-06	1.92e-06	2	2	1	0.454388	0.236197	0.185316	290800000	71	-0.014674	149833	0	0	440000	1	685.83
70	2012	1	3.94e-06	3.75e-06	4.84e-06	3.57e-06	2	1	1	0.509238	0.279646	0.064625	443700000	97	0.054537	420301	0	63.1	700000		714.12
70	2013	1	0.0003303	0.0007534	5.3e-06	0.0001667	2	1	1	0.482769	-0.018224	0.192467	577300000	94	0.053098	556979	63	66	700000		632.61
70	2015	0	2.09e-05	5.03e-05	6.02e-06	4.84e-06	2	1	1	0.64449	0.487786	0.117331	989400000	113	0.210478	1085380	67	72.4	780000	3	699.13
70	2016	0	2.86e-05	6.94e-05	6.79e-06	6.17e-06	2	1	1	0.6724	0.634082	0.107866	1282000000	98	0.124297	1.2156e+06	65.8	74	950000	3	696.32
70	2017	0	3.04e-05	7.19e-05	7.18e-06	6.49e-06	2	1	1	0.688177	0.169214	0.168835	1939000000	99	0.245731	607302	64	0	950000	4	684
70	2019	0	0.0009189	0.0003559	0.0013489	0.0011653	2	1	1	0.5931	-0.238078	0.309644	1961000000	118	0.122256	6267520	59.3	0	980000	2	657.57
78	2007	1	0.0033755	2.78e-05	0.007251	0.0038693	2	2	0	0.710526	-0.101518	0.04013	567000000	116	0.143548	1.05991e+06	0	0	700000	5	595.399
78	2008	0	0.0023921	4.78e-05	0.0077497	0.0012397	2	2	0	0.718892	-0.087808	-0.135937	448500000	113	0.173735	2.13408e+06	0	0		5	595.399
78	2009	1	0.0036114	2.73e-05	0.0146929	6.49e-06	2	2	0	0.781156	0.201435	-0.112965	700300000	105	0.25905	2.00308e+06	0	0	750000	4	595.399
78	2010	0	0.0039773	0.0003533	0.0150488	0.0003622	2	2	0	0.782385	0.432312	0.303265	978100000	82	0.231714	1.63083e+06	0	0	900000	4	715.96
78	2011	1	0.0017842	5.02e-05	0.0071361	7.65e-06	2	2	0	0.799178	0.325248	0.075798	1735000000	97	0.267167	2.28798e+06	0	60.4	1050000	6	700.68
78	2012	1	0.0012366	6.36e-05	0.0050067	8.37e-06	2	2	0	0.819737	0.218456	0.088501	2164000000	109	0.310769	3.86339e+06	0	63.1	1700000	11	712.65
78	2013	0	0.0012437	4.26e-05	0.0051688	8.72e-06	2	2	0	0.764565	0.24682	0.786232	3221000000	108	0.183146	5.70671e+06	63	66	1700000	8	734.65
78	2014	0	0.0019584	0.0002093	0.0050841	0.0017571	2	2	0	0.814926	0.221417	-0.055842	4138000000	107	0.197472		67	68.5	1830000	8	548.86
78	2015	0	0.0016442	0.0001494	0.0040979	0.0016576	2	1	0	0.832078	0.126719	0.202227	5373000000	113	0.226378	5.07757e+06	67	72.4	1830000	10	759.51
78	2016	0	0.0010969	0.0001266	0.0026305	0.0011677	2	2	0	0.647212	0.191877	1.74279	7208000000	111	0.091569	7.05889e+06	65.8	74	1830000	8	681.6
78	2017	0	4.31e-06	3.97e-06	5.3e-06	3.99e-06	2	1	0	0.790373	0.826588	0.100721	14010000000	116	0.213005	19080878	64	0	2030000	5	674.56
78	2018	0	5.32e-06	5.47e-06	6.11e-06	4.7e-06	2	1	0	0.825944	0.591227	0.106391	18950000000	115	0.161792	24819741	60	0	2450000	8	686.97
78	2019	0	5.32e-06	5.38e-06	6.02e-06	4.84e-06	2	1	0	0.809302	0.07069	0.09672	18050000000	117	0.14416	31607297	59.3	0	3000000	8	648.69
78	2020	0	5.86e-06	4.87e-06	6.79e-06	6.17e-06	2	2	0	0.811438	-0.029945	-0.045971	16730000000	113	0.180291	45943627	57.1	0	3000000	7	557.42
88	2007	0	0.0001376	0.0002046	3.13e-05	0.000133	2	2	1	0.044432	-0.091357	0.018291	76242411	117	-0.203742	652622	0	0	278000		595.399
88	2008	0	4.31e-06	3.97e-06	5.3e-06	3.99e-06	2	2	1	0.080665	-0.541944	0.062729	16443658	106	-0.184974	69000	0	0	278000		595.399
88	2009	0	0.0027838	0.0075187	0.0004191	0.0002167	2	2	1	0.079491	-0.111262	0.065084	13721532	116	-0.277219	55200	0	0	350000		595.399
88	2010	1	0.0203939	0.0133313	0.0155799	0.0293731	2	2	1	0.078657	0.145962	0.023984	18159609	116	-0.332678	41400	0	0	350000		698.37
88	2011	0	0.0104345	0.0060655	0.0197373	0.0086936	2	2	1	0.077074	-0.104941	0.090088	25627924	75	-0.354908	27600	0	60.4	350000		703.1
88	2012	1	0.0088747	0.0114851	0.0035891	0.0097644	2	1	1	0.074929	0.126877	-0.020179	20640236	74	-0.34676	361067	0	63.1	515000		730.43
88	2013	1	0.0066243	0.0075255	0.0054295	0.0065474	2	1	1	0.085955	-0.098549	0.043051	25144570	104	-0.327626		63	66	345000		658.15
88	2014	0	0.003293	0.001201	0.0002443	0.0070648	2	1	1	0.188218	0.041284	0.085051	26389037	106	-0.230995		67	68.5	345000		650.29
88	2015	0	0.014675	0.006049	0.0281464	0.0141507	2	1	1	0.229364	0.054701	0.095741	30407625	105	-0.224214		67	72.4	380000	6	684.69
88	2016	0	0.0120952	0.0088909	0.0159067	0.0127193	2	1	1	0.215342	-0.022545	0.067084	27280987	108	-0.236441		65.8	74	380000	6	654.22
88	2017	0	0.0304823	0.0073592	0.0445351	0.0430673	2	1	1	0.238875	0.437425	0.092051	27635055	108	-0.222014	152297	64	0	380000	5	703.05
88	2019	1	0.0135723	0.0058388	0.0213541	0.0161865	2	1	1	0.257485	0.653235	0.056351	39238935	98	-0.207027	183447	59.3	0	400000	8	585.58
88	2020	1	0.005941	0.0014865	0.0176964	0.0038885	2	1	1	0.2492	0.070185	0.203255	30321702	107	-0.207995	1.24066e+06	57.1	0	680000	7	661.29
89	2007	0	0.0002932	7.27e-05	0.0001706	0.0005467	2	2	1	0.093281	0.042958	0.087596	164400000	112	-0.232612	470543	0	0	400000		595.399
89	2008	0	0.0005231	2.65e-05	0.0003092	0.0010779	2	2	1	0.139359	0.192839	0.294823	267500000	98	-0.208418	1451033	0	0	400000		595.399
89	2009	0	0.0034791	0.0087029	0.0006837	0.0007056	2	2	1	0.103256	0.146458	0.111	263800000	62	-0.349385	3.77364e+06	0	0	500000		595.399
89	2010	1	0.0053603	0.014036	0.00091	0.0006552	2	2	1	0.104214	0.141348	0.1275	246400000	76	-0.307042	5.81878e+06	0	0	500000		679.21
89	2012	1	0.0076214	0.0187645	0.0014797	0.001929	2	1	1	0.293495	0.130455	0.071161	291300000	86	-0.194738	8.51073e+06	0	63.1	870000	3	729.42
89	2013	1	0.0052315	0.0115823	0.0009828	0.0023983	2	1	1	0.341296	0.049463	0.063087	337400000	91	-0.173506	7.93117e+06	63	66	900000		713.45
89	2014	0	0.0094572	0.0155197	0.0011051	0.0091556	2	1	1	0.376038	0.443601	0.01404	393200000	118	-0.159007		67	68.5	900000		705.85
89	2015	0	0.0102926	0.0162506	0.0011772	0.0104855	2	1	1	0.142207	-0.161769	0.29436	312700000	83	-0.402996	6939074	67	72.4	950000	3	694.19
89	2016	0	0.0058407	0.0109528	0.0007327	0.0043583	2	1	1	0.141008	0.054892	0.045361	310900000	88	-0.347278	7.93042e+06	65.8	74	950000	3	591.23
89	2017	0	0.0055884	0.0093404	0.0027926	0.0039658	2	1	1	0.144605	0.081025	0.046642	384200000	88	-0.342034	8.02793e+06	64	0	950000	3	653.13
89	2018	1	0.0025045	0.0061017	0.0006657	0.0004673	2	1	1	0.13351	0.117717	0.038962	382800000	88	-0.352243	10375941	60	0	800000	3	606.52
89	2019	0	0.0026624	0.0052145	0.0006378	0.0015704	2	1	1	0.138555	0.083788	0.03618	520800000	86	-0.336359	12102601	59.3	0	790000	3	685.39
89	2020	0	0.0025008	0.0049609	0.0007618	0.0012983	2	1	1	0.210235	-0.023738	-0.011558	455500000	90	-0.272092	18936473	57.1	0	790000	3	632.72
90	2007	0	0.0048078	0.0009796	0.0174963	0.0004259	2	2	1	0.532721	0.401799	0.746272	357700000	111	-0.135008		0	0			595.399
90	2008	0	0.004321	0.0023736	0.0101694	0.0024416	2	2	1	0.613565	0.158276	-0.340778	272600000	107	-0.073644	77992.5	0	0	480000		595.399
90	2009	0	0.0052449	0.0023906	0.0138914	0.002422	2	2	1	0.552343	-0.087982	0.265481	285800000	106	-0.171964	70082.6	0	0	480000		595.399
90	2010	1	0.013621	0.0011425	0.0499614	0.0028024	2	2	1	0.539683	0.223972	0.773852	341500000	105	-0.18455	62172.7	0	0	480000	5	565.33
90	2011	0	0.0035276	0.0019798	0.0081739	0.0021785	2	2	1	0.590704	-0.035795	-0.343625	252300000	97	-0.114663	166263	0	60.4	600000	3	646.75
90	2012	1	0.0023169	0.0015366	0.0069061	0.0004409	2	1	1	0.624482	-0.129948	0.049343	272100000	86	-0.065229	1.09171e+06	0	63.1	920000	5	699.55
90	2013	1	0.0029287	0.0022595	0.008226	0.0007594	2	1	1	0.655718	0.418547	0.046489	284500000	86	-0.025482	1.02125e+06	63	66	920000	3	560.78
90	2014	0	0.0074185	0.0015914	0.030434	0.0008831	2	1	1	0.664769	0.20304	0.096601	390800000	107	0.008996	1.35202e+06	67	68.5	1120000	2	694.87
90	2015	0	1.1e-05	2.65e-05	3.65e-06	1.92e-06	2	1	1	0.625577	0.18951	0.676667	482300000	89	-0.013763	3.26408e+06	67	72.4	1120000	2	723.12
90	2016	0	2.29e-05	5.84e-05	4.84e-06	3.57e-06	2	1	1	0.671569	-0.021217	0.022185	637800000	88	0.012408	4.18819e+06	65.8	74	1050000	4	668.96
90	2017	0	0.0001063	5.16e-05	0.0003508	3.99e-06	2	1	1	0.74455	0.055589	0.03995	1409000000	89	0.092969	3.55437e+06	64	0	1050000	3	720.88
90	2018	1	0.0001501	5.61e-05	0.0005214	4.7e-06	2	1	1	0.724716	0.517138	0.326174	1994000000	88	0.055673	12218891	60	0	1250000	6	680.18
90	2019	0	0.0001199	0.0003358	6.02e-06	4.84e-06	2	1	1	0.760364	0.413431	0.1056	2177000000	101	0.079486	19575268	59.3	0	1250000	4	681.58
90	2020	0	0.0004034	0.0006536	0.000704	6.17e-06	2	1	1	0.774743	0.153891	0.142513	2705000000	99	0.085836	15230631	57.1	0	1400000	6	698
96	2007	1	1.53e-06	8.48e-07	2.35e-06	1.6e-06	1	1	1	0.132568	-0.10547	0.101565	147600000	109	-0.33586		0	0	1380000		595.399
96	2008	1	2.43e-06	2.19e-06	3.65e-06	1.92e-06	2	2	1	0.05046	-0.118126	0.042342	13566879	105	-0.362181		0	0	630000		595.399
96	2009	0	3.94e-06	3.75e-06	4.84e-06	3.57e-06	2	2	1	0.102706	-0.494708	0.032579	9.18467e+06	106	-0.37576	116381	0	0	805000		595.399
96	2010	0	4.31e-06	3.97e-06	5.3e-06	3.99e-06	2	2	1	0.079303	0.493296	0.046827	10283462	114	-0.440716	485092	0	0	730000	6	651.81
96	2011	0	5.32e-06	5.47e-06	6.11e-06	4.7e-06	2	2	1	0.088711	0.111163	0.051028	2908353	116	-0.430909	414506	0	60.4	730000	5	682.19
96	2012	1	0.0014248	0.0004406	6.79e-06	0.0031278	2	1	1	0.09312	-0.36942	-0.004682	3.2466e+06	115	-0.389453	333550	0	63.1	1000000	3	699.36
96	2013	1	0.0011224	0.0004752	7.18e-06	0.0024137	2	1	1	0.085742	-0.092181	0.037652	1.75809e+06	115	-0.435503	226674	63	66	1000000	4	625.8
96	2014	0	0.0009591	0.0003774	0.0003238	0.0018897	2	1	1	0.070359	0.121377	0.00923	2.60184e+06	118	-0.407355	123380	67	68.5	1000000	4	637.14
96	2015	0	0.0017794	0.0003685	0.0040844	0.0016094	2	1	1	0.089219	-0.033548	0.068377	2.31671e+06	103	-0.395626	29858.4	67	72.4	1000000	5	709.12
96	2016	0	0.0014962	0.0011629	0.0035125	0.000583	2	1	1	0.051592	-0.135462	0.141271	3.49407e+06	97	-0.360612		65.8	74	1000000	6	658.31
96	2017	0	0.0012255	0.0016997	0.000593	0.0011735	2	1	1	0.0593	0.413051	0.0422	6.84875e+06	82	-0.270686	787.55	64	0	1000000	7	641.27
96	2018	0	0.0023963	0.0013904	0.006695	0.0008821	2	1	1	0.055786	0.371578	0.040603	5.62913e+06	92	-0.358029	48962.3	60	0	1000000	6	620.24
96	2019	1	0.002414	0.0009425	0.0075074	0.0010399	2	2	1	0.07143	-0.026164	0.094805	2.98878e+06	87	-0.358366	144113	59.3	0	750000	6	696.75
96	2020	1	0.0026958	0.0007512	0.0081448	0.00164	2	2	1	0.07023	-0.235741	0.045294	3.38562e+06	96	-0.375335	341777	57.1	0	750000	6	669.24
99	2007	0	8.72e-05	0.0002306	1e-05	8.37e-06	2	2	1	0.402758	0.058709	0.046245	97193266	70	-0.005697		0	0	400000		595.399
99	2008	0	6.9e-05	9.19e-05	3.23e-05	7.01e-05	2	2	1	0.378659	0.307826	0.048628	125400000	112	-0.054929		0	0	400000		595.399
99	2009	0	6.84e-05	0.0001203	1e-05	5.52e-05	2	2	1	0.391922	0.271862	0.061067	196800000	113	-0.006609		0	0	500000		595.399
99	2010	0	0.0007418	0.0002664	0.0017501	0.0006468	2	2	1	0.356164	0.020019	0.064009	152800000	112	-0.063795		0	0	500000		673.67
99	2011	0	0.0011645	0.0001408	0.0023633	0.0013603	2	2	1	0.3603	0.106944	0.07038	240000000	69	-0.095092		0	60.4	500000	4	644.57
99	2012	0	0.0008458	0.0004111	0.0001351	0.0016891	2	2	1	0.435512	0.127548	0.149371	229600000	109	-0.028925		0	63.1	680000	3	694.86
99	2013	0	0.0004642	0.000245	0.0002013	0.0008242	2	2	1	0.360138	0.094637	0.232709	250900000	98	-0.118013	1.06333e+06	63	66	680000	2	723.68
99	2014	0	0.0025113	0.0001695	0.0006951	0.0056363	2	2	1	0.388661	0.116363	0.108303	291400000	72	-0.064535		67	68.5	680000		708.93
99	2015	0	0.0026243	0.0006619	0.008482	0.0009334	2	2	1	0.432835	-0.001479	0.033404	402000000	78	-0.018501	1.85872e+06	67	72.4	680000		647.8
99	2016	1	0.0044071	0.0045009	0.0074343	0.0026316	1	1	1	0.412218	0.062667	0.022031	442400000	76	-0.031635	2.8103e+06	65.8	74	700000		660.69
99	2017	0	0.0095968	0.0042609	0.0275992	0.0048558	1	1	1	0.455037	0.031226	0.065136	427000000	85	-0.011608	6.88307e+06	64	0	1100000	4	670.44
99	2018	0	0.0112079	0.0012974	0.0467971	0.0018851	1	1	1	0.434482	0.099766	0.045495	637300000	77	-0.05269	5.21876e+06	60	0	1100000	3	708.28
99	2019	0	0.0351036	0.0216455	0.0564337	0.0342066	1	1	1	0.42148	0.038905	0.05877	677000000	80	-0.015637	6.07576e+06	59.3	0	1100000	4	673.98
99	2020	0	0.0530997	0.0617836	0.0663692	0.0368371	1	1	1	0.347693	-0.042566	0.060394	884600000	85	-0.092448	6.09564e+06	57.1	0	1300000	4	677.09
151	2008	0	0.0001476	6.36e-05	0.0001641	0.000211	2	2	1	0.224753	-0.122775	0.007525	35344708	82	-0.306392	27701.3	0	0	500000	2	595.399
151	2009	0	0.0003197	9.46e-05	5.47e-05	0.0006769	2	2	1	0.197865	0.092132	0.002113	16283813	63	-0.237039	43658.4	0	0	500000	4	595.399
151	2010	0	0.0003749	0.0007852	0.0003245	4.04e-05	2	2	1	0.190006	0.341828	-0.018069	1.91206e+06	63	-0.293689	34229.8	0	0	550000	4	605.06
151	2011	0	0.0004828	0.0004149	0.0006777	0.0004401	2	2	1	0.272902	0.139269	-0.022374	977557	76	-0.281455	24546.5	0	70.3	550000		523.8
151	2012	1	0.0004389	0.0002759	0.0014137	8.92e-05	2	2	1	0.45525	0.52444	0.053066	22942643	74	-0.090579	439536	0	72.2	770000	5	690.56
151	2014	0	0.0006428	7.2e-06	0.0026337	8.37e-06	2	1	1	0.656582	0.684929	0.023808	106100000	86	0.103752		60	75.3	770000		679.93
151	2015	1	0.0006515	8.09e-06	0.0027222	8.72e-06	2	1	1	0.579701	-0.558318	0.012614	49289372	88	0.084556	294377	63	76.5	770000	5	677
151	2016	0	0.0006782	0.0001814	0.0002474	0.0013582	2	1	1	0.517535	0.567472	-0.016954	37106956	88	0.079779	482881	64.4	77.83	770000	4	681.31
151	2017	0	0.0001414	8.3e-05	0.0003608	7.8e-05	2	1	1	0.54077	0.298672	-0.00764	89615468	88	0.122816	5.74022e+06	65	0	770000	4	681.76
151	2018	0	8.85e-06	8.43e-06	1e-05	8.64e-06	2	1	1	0.536344	-0.45006	0.01002	56456798	88	0.103949	5150078	64	0	770000	4	636.46
151	2019	0	0.0014562	6.51e-06	0.0051531	0.0004547	2	1	1	0.60374	-0.066589	-0.052298	45148826	84	0.187767	5.66725e+06	57.8	0	770000	4	603.66
151	2020	1	0.0005698	7.2e-06	0.0002578	0.0012463	2	2	1	0.64677	-0.106681	-0.327515	26769405	99	0.17602	5.40006e+06	57.5	0	700000	6	610.96
153	2007	0	8.51e-05	3.1e-05	4.84e-06	0.000179	2	2	1	0.413116	0.320484	0.029656	214200000	105	-0.063647	382122	0	0	550000		595.399
153	2008	0	7.86e-05	2.77e-05	5.3e-06	0.0001667	2	2	1	0.438817	0.260536	0.023787	221600000	111	-0.065915	403070	0	0	550000		595.399
153	2009	0	3.13e-05	3.07e-05	6.11e-06	4.7e-05	2	2	1	0.436987	0.088116	0.03762	234500000	104	-0.032539	543710	0	0	550000		595.399
153	2010	1	2.67e-05	2.78e-05	6.02e-06	3.83e-05	2	2	1	0.40916	0.135286	0.110675	204200000	108	-0.05739	517275	0	0	550000		651.79
153	2011	0	1.34e-05	2.63e-05	6.79e-06	6.17e-06	2	2	0	0.419497	0.423979	0.015155	241300000	107	-0.036615	1.42551e+06	0	26.6	550000		667.54
153	2012	1	1.42e-05	2.73e-05	7.18e-06	6.49e-06	2	2	0	0.465688	0.089006	0.012776	260700000	81	0.022418	1.35554e+06	0	31.3	600000		683.39
153	2013	0	0.0001024	6.51e-06	9.37e-06	0.0002462	2	2	0	0.467801	-0.086113	0.360363	314400000	99	0.051546	1.15976e+06	64	35.9	600000		695.71
153	2014	0	0.0001562	0.0003437	0.000122	8.72e-06	2	2	0	0.487414	0.105614	0.087859	408100000	76	0.018117		64	36.9	800000		741.01
153	2016	0	0.0001721	0.0001381	0.0005448	8.26e-06	2	2	0	0.537108	0.292762	-0.026574	553300000	115	0.152742	1.33031e+06	66.9	44.3	850000		611.59
153	2017	0	0.0002874	0.0003185	0.0006636	7.08e-05	2	2	0	0.559038	0.265124	0.058713	628700000	108	0.174937	1.71064e+06	67	0	850000		642.6
153	2018	0	2.43e-06	2.19e-06	3.65e-06	1.92e-06	2	2	0	0.570549	0.174841	0.058446	639100000	114	0.174647	1866865	62	0	1050000		701.41
153	2019	0	3.94e-06	3.75e-06	4.84e-06	3.57e-06	2	2	0	0.627174	0.073549	0.027351	676000000	113	0.256584	1.58801e+06	60.1	0	1050000		690.37
153	2020	0	4.31e-06	3.97e-06	5.3e-06	3.99e-06	2	2	0	0.601789	0.024324	0.091068	678100000	111	0.214626	1.47058e+06	57.4	0	1050000		700.92
155	2011	0	5.32e-06	5.38e-06	6.02e-06	4.84e-06	2	2	1	0.523088	0.004493	-0.129539	23247861	115	-0.121258	518375	0	27.7	305000		0
155	2013	0	6.13e-06	5.04e-06	7.18e-06	6.49e-06	2	2	1	0.74215	0.110234	-0.483031	49921759	111	0.256389	52750.1	55	35.1	500000		614.99
155	2017	0	0.0234435	0.0258057	0.0046055	0.0318875	2	1	1	0.458189	2.43748	0.288148	1183000000	116	0.256371	34838	58	0	650000		645.74
155	2018	0	0.0293453	0.0222098	0.0047697	0.0482084	2	1	1	0.475944	-0.327689	0.030498	1266000000	115	0.077402	50937.9	54	0	690000		0
155	2019	0	0.0239177	0.0203328	0.0047507	0.0366977	2	1	1	0.417335	-0.598455	0.114472	1115000000	113	0.014444	456814	57.8	0	690000		298.56
155	2020	0	0.0001738	5.38e-06	0.0001087	0.0003575	2	1	1	0.507244	-0.061972	0.077712	1285000000	111	0.094159	436898	49	0	800000		624.88
156	2012	0	0.0022178	0.0011968	0.0050188	0.0013896	2	1	0	0.74873	0.378595		225000000	86	0.732321	117600000	0	59	800000		629.89
156	2013	0	0.0014854	0.0022683	0.0018909	0.0005666	2	1	0	0.643314	0.156004	1.13315	284400000	83	0.296435	164300000	65	60.8	1200000		682.89
156	2014	0	0.001529	0.0029254	0.001088	0.0005575	2	1	1	0.602917	0.292946	0.21696	322300000	86	0.186321	206500000	62	62.9	1300000		714.76
156	2015	0	0.0016711	0.0001578	0.0058122	0.0008995	2	1	1	0.269583	0.128968	3.19474	471100000	113	-0.108954	221000000	59	65.3	1300000		711.86
156	2016	0	1.1e-05	2.65e-05	3.65e-06	1.92e-06	2	1	1	0.279278	0.06349	0.092433	513100000	114	-0.170225	210100000	58.1	65.6	1300000		681.05
156	2017	0	1.34e-05	3.1e-05	4.84e-06	3.57e-06	2	1	1	0.280398	0.058817	0.026014	625000000	114	-0.17195	223300000	56	0	1800000		672.36
156	2018	0	4.31e-06	3.97e-06	5.3e-06	3.99e-06	2	1	1	0.277813	0.104947	0.02592	685200000	116	-0.192389	231000000	53	0	1800000		653.28
156	2019	0	5.32e-06	5.47e-06	6.11e-06	4.7e-06	2	1	1	0.300245	0.087137	0.033518	710900000	121	-0.140193	241700000	48.4	0	1250000		741.97
156	2020	0	5.32e-06	5.38e-06	6.02e-06	4.84e-06	2	1	1	0.40751	1.12519	0.262263	1274000000	118	-0.04255	321100000	47.5	0	1250000		705.82
157	2008	0	7.72e-05	8.43e-06	0.0001063	0.0001224	2	2	1	0.771943	0.557658	0.400339	3691000000	107	0.348847	10853733	0	0	746800		595.399
157	2009	0	0.001831	0.0031351	0.0018368	0.0006911	2	2	1	0.77615	0.518029	0.445407	5074000000	118	0.118766	16677548	0	0	782600		595.399
157	2010	1	0.0016094	0.0024318	0.0020637	0.0006064	2	2	1	0.563865	0.487688	2.61898	6947000000	87	-0.044938	60487043	0	0	7850000	4	893.94
157	2011	0	0.0023154	0.0033731	0.0030119	0.0009908	2	2	1	0.502181	0.373766	0.297015	11660000000	75	-0.126482	61243378	0	29.5	12280000	4	910.61
157	2012	0	0.0094255	0.0210424	0.0063943	0.0010134	2	2		0.53707	0.062864	0.155865	18900000000	87	-0.055675	107000000	0	33.3	13710000	4	946.38
158	2008	1	7.03e-05	3.97e-06	5.3e-06	0.0001667	2	2	1	0.484158	0.045472	0.385182	119000000	68	-0.073084		0	0	550000		595.399
158	2009	1	3.99e-05	5.47e-06	6.11e-06	8.94e-05	2	2	1	0.455477	0.036506	0.03546	134400000	77	-0.074152		0	0	500000		595.399
158	2010	0	9e-05	5.04e-06	7.18e-06	0.0002199	2	2	1	0.49943	0.164318	0.020562	122400000	116	-0.027263		0	0	500000	3	660.36
158	2011	0	0.0012958	0.0027976	7.22e-05	0.0006868	2	2	1	0.543603	0.302547	0.017283	81063197	114	-0.025931		0	36.1	500000		706.46
158	2013	0	9.16e-05	6.51e-06	8.13e-05	0.0001743	2	2	1	0.576942	0.18594	0.006082	110600000	115	0.044761	90693.5	50	46.5	900000		723.1
158	2014	0	0.0003877	0.0002321	5.84e-05	0.0007199	2	2	1	0.554528	0.129067	0.012841	41258208	36	0.056636		56	49.1	900000		730.34
158	2015	0	0.0008351	0.0001728	0.0001444	0.001834	2	2	1	0.503495	0.289148	1.19611	1270000000	105	0.023974		57	50.5	1150000	4	708.7
158	2016	0	0.000465	0.0005549	0.0008153	0.0001896	2	2	1	0.551411	0.244624	0.057271	1871000000	118	0.062133	66434408	56.8	53.3	1150000	4	542.35
158	2017	0	0.0008122	0.0002621	0.001131	0.0011198	2	2	1	0.52987	0.042676	0.046792	2323000000	99	0.045589	59708532	57	0	1250000	4	711.09
158	2019	0	0.0011151	0.0006741	0.0026095	0.0007452	2	2	1	0.581776	-0.015095	-0.028211	2544000000	115	0.095439	139200000	55.1	0	1400000	3	615.05
158	2020	0	1.53e-06	8.48e-07	2.35e-06	1.6e-06	2	2	1	0.594665	0.034443	0.019772	1795000000	116	0.119392	219200000	51.3	0	1500000	3	691.44
159	2007	1	0.0021731	6.72e-05	0.0090539	8.72e-06	2	2	0	0.531397	0.595119	0.126819	7.44935e+06	53	0.024916	26893.3	0	0	400000		595.399
159	2008	0	0.0016531	6.78e-05	0.0071003	9.12e-06	2	2	0	0.456378	-0.214793	0.673455	4.48683e+06	105	0.000735		0	0	400000		595.399
159	2009	0	0.0012998	0.0001933	0.0054403	0.0001057	2	2	0	0.493682	-0.346617	0.149659	15921572	84	0.064333	10400	0	0	400000		595.399
159	2010	0	0.0008474	9.14e-05	0.0034726	0.0001814	2	2	0	0.467699	0.821745	0.481762	53379656	83	0.030336	279643	0	0	450000		763.16
159	2011	0	3.94e-06	3.75e-06	4.84e-06	3.57e-06	2	2	0	0.362134	0.41597	0.173371	150800000	83	0.173172	121325	0	40.4	450000		682.4
159	2012	1	4.31e-06	3.97e-06	5.3e-06	3.99e-06	2	2	0	0.302494	0.365823	0.028091	81785836	88	-0.022213	71325.6	0	43.6	450000		666.91
159	2013	0	5.32e-06	5.38e-06	6.02e-06	4.84e-06	2	2	0	0.30427	-0.252504	-0.003884	165000000	108	-0.191519	251454	41	49	500000		612.17
159	2014	0	0.0001025	3.05e-05	4.07e-05	0.0002073	2	2	0	0.264477	0.227335	0.051972	130400000	107	-0.256331		40	50.3	500000		714.62
159	2015	0	0.000722	0.0004207	0.0001861	0.0013069	2	2	0	0.260288	-0.404752	-0.000831	116400000	85	-0.202249		37	54.9	750000		623.4
159	2016	0	0.0011343	0.0005152	5.31e-05	0.0022861	2	2	0	0.292732	-0.25217	0.010368	111400000	104	-0.178984		33.9	54.9	750000		584.33
159	2017	0	0.0012836	8.99e-06	0.000661	0.0027014	2	2	0	0.310459	-0.124619	-0.049586	107000000	86	-0.184522		31	0	750000		603.52
159	2018	0	0.0021584	8.43e-06	0.0009443	0.0046402	2	2	0	0.218467	0.23745	0.022302	31550433	102	-0.334653		31	0	750000		696.49
159	2019	0	1.53e-06	8.48e-07	2.35e-06	1.6e-06	2	2	0	0.224618	-0.184483	0.020015	14694890	118	-0.204123		25.8	0	750000		553.21
159	2020	0	2.43e-06	2.19e-06	3.65e-06	1.92e-06	2	2	0	0.181153	0.287053	0.004437	25353271	106	-0.303894		24.3	0	900000	5	677.74
301	2007	0	0.0015298	9.96e-05	0.0061781	0.0001952	2	2	1	0.275575	0.01659	-0.006589	90499425	49	-0.150616		0	0	800000		595.399
301	2008	0	0.0002025	2.73e-05	0.000641	0.0001258	2	2	1	0.353383	-0.728848	0.082254	42231955	79	-0.148358		0	0	600000	3	595.399
301	2009	0	0.0004237	0.0001946	0.0008478	0.000409	2	2	1	0.359717	-0.13457	0.006033	71072119	104	-0.150352		0	0	550000	6	595.399
301	2010	0	2.43e-06	2.19e-06	3.65e-06	1.92e-06	2	2	1	0.319968	0.218882	0.02592	391700000	112	-0.201366		0	0	600000	7	681.78
301	2011	0	3.94e-06	3.75e-06	4.84e-06	3.57e-06	2	2	1	0.265155	0.123129	0.005543	77338291	96	-0.337589		0	46.8	650000	7	687.91
301	2012	0	4.31e-06	3.97e-06	5.3e-06	3.99e-06	2	2	1	0.247966	-0.270341	0.052841	36658594	99	-0.299585		0	50	900000	6	701.99
301	2013	0	5.32e-06	5.47e-06	6.11e-06	4.7e-06	2	2	1	0.191626	0.100935	0.100097	37790863	99	-0.350291		73	51.7	950000	6	679.45
301	2014	0	0.0012402	5.38e-06	0.0049897	4.84e-06	2	2	1	0.215455	-0.321391	0.055272	41697260	100	-0.224549		63	53.8	950000	6	622.19
301	2015	0	5.86e-06	4.87e-06	6.79e-06	6.17e-06	2	2	1	0.264025	-0.115886	0.037071	40202546	99	-0.225027		64	55.5	950000	6	623.45
301	2016	0	1.42e-05	2.73e-05	7.18e-06	6.49e-06	2	2	1	0.302185	0.328355	0.068658	40207115	109	-0.196732	490328	63.5	56.6	950000		662.26
301	2017	0	6.82e-05	0.0001745	9.4e-06	7.76e-06	2	2	1	0.186972	0.572698	0.035542	43452498	68	-0.324781	942659	64	0	750000	7	546.38
301	2018	1	8.74e-05	0.0002307	9.37e-06	7.65e-06	2	1	0	0.407513	17.7198	2.60948	189200000	91	-0.057367	1.01048e+06	61	0	2300000	9	710.29
301	2019	0	8.68e-05	0.0002293	1e-05	8.37e-06	2	1	0	0.563384	0.333758	0.180808	254500000	98	0.006244	23212072	60.2	0	2400000	11	698.37
301	2020	0	0.0001243	0.0003287	1e-05	8.72e-06	2	1	0	0.64172	-0.031203	0.473715	213100000	103	0.157961	19690193	55.4	0	2400000	9	625.83
338	2008	0	0.0072097	0.0020937	0.0064872	0.012023	2	2	1	0.613005	0.174553	0.203972	2934000000	117	0.088815	16653179	0	0		3	595.399
338	2009	0	3.94e-06	3.75e-06	4.84e-06	3.57e-06	2	2	1	0.567584	0.018383	0.382717	3321000000	116	-0.027232	13794387	0	0		2	595.399
338	2010	0	4.31e-06	3.97e-06	5.3e-06	3.99e-06	2	2	1	0.551952	0.743371	0.49222	4578000000	89	-0.023712	26647832	0	0		2	932.61
338	2011	1	5.32e-06	5.47e-06	6.11e-06	4.7e-06	1	1	1	0.530377	-0.020371	0.23674	4738000000	89	0.029577	41477721	0	37.8		5	863.71
338	2012	0	5.32e-06	5.38e-06	6.02e-06	4.84e-06	1	1	1	0.526552	-0.156754	0.086375	4169000000	80	-0.072701	50010241	0	40.1	11600000	5	775.98
338	2013	0	1.79e-05	4.87e-06	6.79e-06	3.59e-05	1	1	1	0.562831	0.20849	0.093253	4441000000	87	-0.110293	56095565	49	44.7	11600000	4	805.89
338	2014	0	0.0012729	0.0010865	0.0006132	0.0018558	1	1	1	0.660711	0.381148	0.190143	9660000000	89	-0.018776		53	47.6	11600000	5	689.17
338	2015	0	0.0026426	0.0055887	9.4e-06	0.0015937	1	1	1	0.636761	-0.045201	0.021346	8977000000	90	-0.047686	145700000	54	48.9	12600000	4	626.08
338	2016	0	0.0021699	6.51e-06	0.0069157	0.0011552	1	1	1	0.728267	0.24984	0.067947	11340000000	88	0.035213	185500000	53.8	52.9	12600000	6	664.21
338	2017	0	0.002314	7.2e-06	0.0079584	0.0009549	1	1	1	0.702829	0.591434	0.264652	13570000000	87	0.018204	206200000	53	0	12600000	4	761
338	2018	0	0.0016635	8.09e-06	0.0059404	0.0006281	1	1	1	0.696705	0.034172	0.10477	13160000000	84	0.033964	348000000	53	0	9800000	6	777.59
338	2019	1	0.0001465	8.02e-06	1e-05	0.0003452	1	1	1	0.705383	0.096174	0.120711	14290000000	86	0.051291	342900000	52.3	0	8800000	5	824.3
338	2020	0	0.0002342	8.99e-06	0.0001286	0.0004825	1	1	1	0.702924	0.152086	0.152757	15420000000	89	0.048558	310000000	49.5	0	8800000	6	789.1
400	2008	0	0.0037132	0.000208	0.0020112	0.0077498	2	2	1	0.50229	0.095567	0.013254	1431000000	81	-0.05497	9.7817e+06	0	0	700000		595.399
400	2009	0	0.0025749	0.0002632	0.0015759	0.0051847	2	2	0	0.449573	0.129806	0.074409	1742000000	27	-0.110112	5826665	0	0	700000		595.399
400	2010	0	0.0021969	0.0002507	0.0043359	0.0026564	2	2	1	0.520769	0.297005	0.088037	2192000000	81	-0.008351	14155021	0	0	700000		729.98
400	2011	0	0.0020286	0.0001498	0.002903	0.0032015	2	2	1	0.580492	0.108694	0.075676	2663000000	81	0.042142	38728603	0	27.5	700000		706.22
400	2012	1	0.0030784	0.000362	0.0023865	0.0059431	2	1	1	0.539772	0.498094	0.074409	3363000000	85	0.003377	53818472	0	30.4	700000		743.55
400	2014	0	0.0047311	0.000645	0.0027408	0.0094801	2	1	1	0.422345	0.098158	0.633271	6262000000	84	-0.035757		50	36.9	700000		669.96
400	2015	0	0.0073417	0.0011564	0.0045334	0.0145277	2	1	1	0.449712	-0.068121	0.102255	7542000000	89	0.056875	23984595	49	39.2	900000		672.62
400	2016	1	0.0069273	0.0011576	0.0088192	0.0109702	2	1	1	0.472021	0.317987	0.098797	7797000000	82	-0.008337	19927952	45.1	43.4	900000		704.89
400	2017	0	0.003629	0.0008865	0.0057093	0.004908	2	1	1	0.469273	0.113137	0.076049	9124000000	81	0.0055	16542293	47	0	1080000		661.47
400	2018	1	0.0039198	0.0008514	0.0039456	0.0065751	2	2	1	0.426969	-0.170476	0.028097	8428000000	86	-0.071428	16518459	48	0	1080000		599.65
400	2019	0	0.0011402	0.0001505	0.0046402	0.0001776	2	2	1	0.42498	0.204597	0.038766	8089000000	99	-0.064026	15333188	44.9	0	1220000		719.14
400	2020	1	0.0003324	0.0001639	0.0004922	0.0003983	2	1	1	0.452629	0.079791	0.060203	7949000000	97	-0.0381	17044507	42.7	0	1220000		694.78
401	2007	0	0.0014411	0.000552	0.0002474	0.0028945	2	2	1	0.671035	0.268294	0.144344	110100000	67	0.121999	383000	0	0	1240000		595.399
401	2008	0	0.0012989	0.0003445	0.0006138	0.002474	2	2	1	0.504574	0.22715	1.13413	127900000	97	-0.084521	265000	0	0	1330000		595.399
401	2009	0	0.0011684	0.0003311	0.0006751	0.0021451	2	2	1	0.643191	0.438513	0.222356	372000000	84	0.038619	820000	0	0			595.399
401	2010	0	0.0001366	0.0002371	0.0002115	4.84e-06	2	2	1	0.692911	0.559418	0.20444	574900000	103	0.116433	1753000	0	0	2080000		824.44
401	2011	0	0.0001655	0.0003496	0.0001635	6.17e-06	2	2	1	0.654412	0.460706	0.416371	615700000	87	0.032324	8070000	0	36.1	2800000		773.13
401	2012	0	0.0001349	0.0002865	0.0001167	6.49e-06	2	2	1	0.677956	0.064117	0.015792	939500000	103	0.011322	13930359	0	41.5	3210000		712.11
401	2013	0	0.000148	0.0003531	7.22e-05	7.76e-06	2	1	1	0.677456	0.063334	0.039928	1164000000	102	-0.017953	12816606	50	46.5	3340000		714.63
401	2014	0	6.01e-05	0.0001207	5.84e-05	8.37e-06	2	1	1	0.694987	0.039505	-0.033287	1685000000	101	0.023263		56	49.1	3340000		268.5
401	2015	0	0.0001058	0.0001093	0.0001444	8e-05	2	1	1	0.725467	-0.162922	-0.156587	1562000000	100	0.063835		57	50.5	3340000		319.3
401	2016	0	0.0001835	0.0004633	5.31e-05	9.12e-06	2	1	1	0.730765	-0.049466	-0.014574	1385000000	80	0.051689		56.8	53.3	3470000		575.28
401	2018	0	0.0001233	0.0001733	0.0002646	8.64e-06	2	2	1	0.615594	0.844572	1.11383	2232000000	79	-0.00368	66430933	56	0	3620000	7	754.25
401	2020	0	1.31e-05	2.78e-05	6.02e-06	4.84e-06	2	1	1	0.454608	0.030221	0.114828	1972000000	75	-0.101224	60109166	51.3	0	3620000	6	647.46
402	2007	1	0.0011717	0.0016831	0.001251	0.0006754	2	2	1	0.646314	0.236962	0.227978	471500000	87	-0.016757	2.66168e+06	0	0	680000		595.399
402	2008	0	0.0009629	0.0013498	0.0008108	0.0007093	2	1	1	0.461092	0.24215	2.02166	603400000	86	-0.206509	4.83395e+06	0	0	960000	9	595.399
402	2009	0	0.0009139	0.0012694	0.0007391	0.000693	2	1	1	0.623564	0.255669	0.075866	539600000	91	-0.078171	8.28831e+06	0	0	1100000	8	595.399
402	2010	0	1.26e-05	2.77e-05	5.3e-06	3.99e-06	2	1	1	0.681675	0.173261	0.081504	309100000	96	-0.062993	6.69805e+06	0	0	1100000	7	902.56
402	2011	0	0.0001675	0.000476	6.11e-06	4.7e-06	2	1	1	0.690309	0.272308	0.072629	210600000	96	-0.109515	7170511	0	70.3	2600000	6	789.88
402	2012	0	5.32e-06	5.38e-06	6.02e-06	4.84e-06	2	1	1	0.699479	0.876635	0.137881	241300000	91	-0.112795	8.78832e+06	0	72.2	2300000	6	822.88
402	2013	1	5.86e-06	4.87e-06	6.79e-06	6.17e-06	2	1	1	0.678514	0.042599	0.162034	388200000	77	-0.128494	18178723	59	75.2	2300000	7	750.18
402	2014	0	0.0003441	0.0009387	7.18e-06	6.49e-06	2	1	1	0.693987	0.222114	0.095978	1680000000	86	-0.076786	22760272	60	75.3	2300000	6	734.88
402	2015	0	0.0002231	0.0006043	9.4e-06	7.76e-06	2	1	1	0.72555	-0.231991	0.082106	828000000	119	-0.051396	34304365	63	76.5	2300000	6	741.82
402	2016	0	0.0001087	6.51e-06	9.37e-06	0.0002622	2	1	1	0.724098	0.224302	0.07337	960400000	83	-0.0748	38497651	64.4	77.83	2760000	6	765.39
402	2017	1	0.0003245	8.09e-06	1e-05	0.0007926	2	1	1	0.730814	0.243909	0.082706	331100000	83	-0.037828	41186451	65	0	2580000	7	804.99
402	2018	0	0.0012671	0.0003678	1e-05	0.002765	2	1	1	0.749551	-0.24123	0.103606	307700000	86	-0.005693	44163073	64	0	2980000	6	683.56
402	2019	0	0.0003567	0.0001089	1e-05	0.0007494	2	1	1	0.759361	0.252252	0.047923	2438000000	119	-0.01584	40176673	57.8	0	3980000	6	660.48
402	2020	0	0.0004419	4.16e-05	1e-05	0.0010078	2	2	1	0.764757	-0.370576	0.021137	431500000	88	-0.011627	42193029	57.5	0	3980000	6	545.94
403	2018	1	0.0057759	0.002168	0.0054123	0.009137	2	1		0.529828	0.272307	0.142586	130100000	113	0.171406	785337	39	0	850000	3	0
404	2007	0	5.32e-06	5.38e-06	6.02e-06	4.84e-06	2	2	1	0.744038	0.527144	0.120529	311000000	112	0.19222	401834	0	0	370000		595.399
404	2008	1	0.0002769	0.0002656	6.79e-06	0.0004479	2	2	1	0.673729	0.155036	0.099632	360500000	64	0.134111	270000	0	0	370000		595.399
404	2009	1	0.0005938	0.0002703	7.18e-06	0.0012573	2	2	1	0.688138	0.01769	0.239415	493800000	63	0.201872	185760	0	0	370000		595.399
404	2010	0	0.0012165	5.43e-05	0.0047607	6.11e-05	2	2	1	0.752424	0.480492	0.057938	586200000	48	0.286581	72480	0	0	330000		701.93
404	2011	0	0.0003471	2.83e-05	0.001014	0.0002178	2	2	1	0.776426	0.177749	0.060034	741200000	101	0.235257	13200	0	24.4	400000		691.41
404	2012	0	0.0008583	0.0001041	0.003291	6.34e-05	2	2	1	0.763796	0.014438	0.184906	860900000	100	0.226198	2.30684e+06	0	28.5	810000	5	717.64
404	2013	0	0.0083168	0.0030403	0.0304603	8.72e-06	2	1	1	0.609224	0.193605	1.22682	922900000	84	0.112619	4.06113e+06	58	32.6	600000	6	660.3
404	2014	0	0.0069097	0.0014152	0.0279397	9.12e-06	2	1	1	0.591573	0.03643	0.084432	1201000000	83	0.057674	7.03556e+06	62	34.1	600000	7	676.5
404	2015	0	0.0031653	0.0003861	0.0081133	0.0030877	2	1	1	0.574696	-0.027174	0.099022	1365000000	84	0.099811	7905077	60	38.7	500000	6	725.85
404	2016	0	0.0029059	3.07e-05	0.0074061	0.0026106	2	1	1	0.598875	0.010006	0.096316	1215000000	88	0.138874	22387579	52.7	44.6	760000	6	714.17
404	2017	0	0.017743	0.0004395	0.0708166	0.0001055	2	1	1	0.602868	0.20308	0.219237	1127000000	88	0.151032	18772690	53	0	900000	6	747.6
404	2018	0	0.0250702	0.0016085	0.0548826	0.0277337	2	2	1	0.582463	0.111443	0.063575	1436000000	80	0.069995	16706646	51	0	930000	6	623.56
404	2019	0	0.0230114	0.0009811	0.0918956	0.0003727	2	1	1	0.584174	0.074285	0.011148	1503000000	100	0.103433	21520295	48.7	0	900000	6	702.8
404	2020	0	0.0204536	0.0002688	0.0801659	0.0015417	2	1	1	0.596269	0.078386	0.036274	991100000	84	0.101965	18303400	48.7	0	920000	6	695.68
407	2007	0	9.99e-05	3.97e-06	0.0003919	3.99e-06	2	2	0	0.677141	0.222924	0.112841	78763898	86	0.16902	394899	0	0	450000		595.399
407	2008	0	0.0040713	5.47e-06	0.0003068	0.0097817	2	1	0	0.550517	0.506297	0.261209	111800000	85	0.019974	421289	0	0	450000		595.399
407	2009	0	0.0016107	5.38e-06	0.0001601	0.0038693	2	1	0	0.52568	-0.161817	0.212087	247900000	83	0.19876	427662	0	0	450000		595.399
407	2010	0	0.0010057	4.87e-06	6.79e-06	0.0024734	2	1	0	0.5325	0.491432	0.274325	248300000	76	0.131291	1.01825e+06	0	0	450000		731.11
407	2011	0	0.000308	5.04e-06	4.36e-05	0.0007518	2	1	0	0.552447	0.031572	-0.036764	264600000	110	0.194733	1.68036e+06	0	37.8	550000		646.41
407	2012	0	0.0005818	0.0013899	4.07e-05	0.0001806	2	2	0	0.585817	0.000204	-0.062381	320000000	100	0.067395	1.34576e+06	0	40.1	550000		460.74
407	2013	0	0.0010681	0.0007464	0.0022643	0.000612	2	1	0	0.615876	0.003351	0.019682	313800000	65	0.054181	1.03683e+06	49	44.7	600000		660.45
407	2014	0	0.0007898	0.0004069	0.0026578	8.37e-06	2	1		0.506253	0.272283	0.510624	317200000	64	0.032626	1.23816e+06	53	47.6	900000		733.09
407	2016	0	0.0001637	0.0004087	5.47e-05	8.72e-06	2	2	0	0.41451	0.144642	0.199942	281200000	110	-0.017626	568949	53.8	52.9	1020000		625.81
407	2017	0	0.000262	0.000653	9.63e-05	9.12e-06	2	2	0	0.465132	0.23795	0.0712	312300000	100	-0.175532	549836	53	0	1020000		653.57
407	2018	0	0.0002591	0.0006056	0.0001687	8.26e-06	2	2	0	0.574102	0.213646	0.014375	320200000	106	0.039745	1.52746e+06	53	0	1050000		720.15
407	2019	0	0.0003602	0.0007301	0.0004192	8.64e-06	2	2	0	0.552642	0.134056	0.063837	418000000	86	0.003899	3013491	52.3	0	780000		603.66
407	2020	0	4.31e-06	3.97e-06	5.3e-06	3.99e-06	2	2	0	0.570321	-0.15555	-0.003637	382600000	116	0.040282	2.76815e+06	49.5	0	1050000		649.17
408	2012	0	0.0007451	0.0004607	0.002269	0.0001999	2	2	0	0.607177	-0.908414	0.036636	18939778	114	0.265087		0	41.5	500000		572.3
408	2014	1	0.002111	0.0006926	0.0079201	0.0004159	2	1	0	0.69855	-0.498788	-0.289228	112600000	117	0.273788		56	49.1	700000		416.7
408	2017	0	1.53e-06	8.48e-07	2.35e-06	1.6e-06	2	1	0	0.156207	0.134813	0.091286	682700000	117	-0.240445		56	0	2300000		0
409	2013	0	0.0013826	0.000219	5.3e-06	0.0032173	2	1	1	0.383685	0.336394	0.162598	89117201	93	0.000289		49	44.7	650000	1	719.39
409	2014	0	0.000357	0.0002337	6.11e-06	0.0006735	2	1	1	0.617375	0.366761	0.157143	49459829	114	0.183489		53	47.6	650000	1	658.07
409	2015	0	0.000578	0.0002305	0.0006645	0.0008224	2	1	1	0.727898	4.87893	0.218862	234700000	117	0.17417	723700	54	48.9	650000		680.16
411	2007	0	4.16e-05	0.0001013	1e-05	8.37e-06	2	2	1	0.794352	0.226802	0.242273	578300000	109	0.243178	746254	0	0	430000		595.399
411	2008	1	3.37e-05	7.73e-05	1e-05	8.72e-06	2	2	1	0.808319	0.212902	0.051568	650100000	99	0.266092	598894	0	0	450000		595.399
411	2009	1	1.54e-05	2.58e-05	1e-05	9.12e-06	2	2	1	0.812174	0.233276	0.230869	773200000	83	0.277391	502268	0	0	500000		595.399
411	2010	0	1.95e-05	5.09e-05	3.65e-06	1.92e-06	2	1	1	0.81415	0.307779	0.320056	1013000000	98	0.266966	1.16871e+06	0	0	600000		702.61
411	2011	0	2.29e-05	5.84e-05	4.84e-06	3.57e-06	2	1	1	0.750787	0.288068	1.00056	1486000000	101	0.196348	2.26514e+06	0	56.1		2	704.14
411	2012	0	4.82e-05	7.55e-05	8.25e-05	3.99e-06	2	1	1	0.745088	0.237727	0.142738	1743000000	107	0.300433	5.32493e+06	0	59	1000000	4	723.82
411	2013	1	3.15e-05	8.15e-05	6.11e-06	4.7e-06	2	2	1	0.740446	0.170404	0.188502	2184000000	106	0.167231	5.54382e+06	65	60.8	920000	4	740.73
411	2015	0	4.07e-05	6.94e-05	6.79e-06	3.59e-05	2	1	1	0.752556	0.097862	0.108906	2707000000	105	0.190765	6300681	59	65.3	960000	2	722.94
411	2016	0	3.7e-05	2.73e-05	4.36e-05	4.2e-05	2	1	1	0.757153	0.114118	0.119571	3247000000	110	0.210718	6.44583e+06	58.1	65.6	960000	3	677.14
411	2017	0	2.33e-05	6.73e-06	7.22e-05	7.76e-06	2	2	1	0.790254	0.096891	0.122817	3734000000	109	0.258413	8.4761e+06	56	0	1000000	3	697.37
411	2018	0	0.0001027	2.83e-05	9.37e-06	0.0002276	2	1	1	0.768319	0.083246	0.09353	3849000000	114	0.201511	12721521	53	0	1050000	4	737.66
411	2019	0	0.00022	7.2e-06	1e-05	0.0005307	2	1	1	0.72408	0.197629	0.426278	4834000000	114	0.20332	13261609	48.4	0	1170000	5	743.9
411	2020	0	0.0003641	0.0001426	1e-05	0.0007706	2	1	1	0.715042	0.015534	0.078864	5018000000	112	0.163646	18306205	47.5	0	1170000	6	735.99
413	2010	0	2.43e-06	2.19e-06	3.65e-06	1.92e-06	2	2	1	0.363774	-0.073743	0.026933	4.98128e+06	116	-0.183004	3300	0	0	350000		688.25
413	2013	0	3.94e-06	3.75e-06	4.84e-06	3.57e-06	2	2	0	0.349694	0.11984	10.6704	943300000	117	0.024708	46881.7	50	46.5	400000		738.45
413	2015	0	5.32e-06	5.47e-06	6.11e-06	4.7e-06	2	2	0	0.49437	1.38848	1.24859	1043000000	36	0.02468	1.08491e+06	57	50.5	800000		719.01
413	2016	0	5.32e-06	5.38e-06	6.02e-06	4.84e-06	2	2	0	0.507345	0.598879	0.584268	1653000000	86	-0.027795		56.8	53.3	1950000		637.11
413	2018	0	7.79e-06	6.73e-06	9.4e-06	7.76e-06	2	2	0	0.539472	0.668649	0.042613	14350000000	119	-0.101216	4.78911e+06	56	0	3500000		671.1
413	2020	0	0.0001135	6.51e-06	9.37e-06	0.0002741	2	2	0	0.558631	-0.478245	-0.09208	8829000000	119	-0.078772	29138732	51.3	0	4050000		144.78
415	2008	0	5.21e-05	0.0001404	6.02e-06	4.84e-06	2	2	0	0.654681	-0.073545	-0.256878	138000000	91	0.046146	486687	0	0	350000		595.399
415	2009	0	0.0011723	0.0013324	0.002894	6.17e-06	2	2	0	0.745751	-0.053077	-0.221644	99811476	70	0.060096	477932	0	0	350000		595.399
415	2011	1	0.0074297	0.0006673	0.0072723	0.0137209	2	2	0	0.541802	0.731949	29.6267	93264894	74	-0.05193		0	40.4	400000		769.07
415	2013	1	0.0040053	0.0005939	0.0069251	0.0052453	1	1	0	0.853207	1.83558	-0.124065	588800000	117	0.21445	4306000	41	49	2980000	4	733.67
415	2014	0	0.0055586	0.0068981	0.0024974	0.0061614	1	1	0	0.81397	0.144718	0.50235	621600000	117	0.139617	5111000	40	50.3	3100000	2	669.65
415	2015	0	0.0106481	0.0107018	0.0168917	0.0071098	1	1	0	0.753311	0.398363	1.58281	1173000000	106	0.098016	11180000	37	54.9	4500000	4	682.01
415	2018	0	0.0050291	0.0036507	0.0105848	0.0033354	1	1	0	0.807246	0.22624	0.555683	2539000000	109	0.044361	21461000	31	0	5080000	6	616.83
415	2019	0	0.0045692	0.0018122	0.0085023	0.0049839	1	1	0	0.794467	-0.110538	-0.009368	3102000000	119	0.057533	11221000	25.8	0	4550000	5	632.21
415	2020	0	3.94e-06	3.75e-06	4.84e-06	3.57e-06	1	1	0	0.833928	-0.21446	-0.238626	4563000000	118	0.11044	17710000	24.3	0	4490000	4	409.34
416	2008	0	0.0052664	0.0005768	0.0069552	0.0083451	2	2	0	0.194119	-0.243749	-0.017656	607065	114	-0.290199		0	0	450000		595.399
416	2009	0	0.0121129	0.0006279	0.0319607	0.0111692	2	2	0	0.241461	0.012045	0.102027	200263	68	-0.217367		0	0	450000	7	595.399
416	2010	0	0.0182583	0.0004556	0.052258	0.0159425	2	2	0	0.232765	0.102079	0.024813	551287	108	-0.117572	416416	0	0	450000		667.78
416	2011	0	0.0238935	0.003379	0.0252812	0.0410339	2	2	0	0.121643	-0.060086	0.035271	323227	114	-0.371339	318232	0	37.8	500000	4	696.3
416	2012	0	2.86e-05	6.94e-05	6.79e-06	6.17e-06	2	2	0	0.118874	-0.287566	0.074903	88247.2	113	-0.276488	123371	0	40.1	450000	3	692.39
416	2013	1	3.04e-05	7.19e-05	7.18e-06	6.49e-06	2	2	0	0.119955	-0.004755	-0.02856	3.50746e+06	77	-0.236971	66432.8	49	44.7	450000		633.7
416	2014	0	4.56e-05	0.0001117	9.4e-06	7.76e-06	2	2	0	0.049781	-0.040475	0.079918	397324	63	-0.375956	23244.6	53	47.6	450000	3	593.64
417	2007	0	0.0004377	0.0001399	0.0007943	0.0005169	2	2	1	0.595032	0.187797	0.143796	15301626	109	0.046406	93333.2	0	0	454000		595.399
417	2008	0	3.94e-06	3.75e-06	4.84e-06	3.57e-06	2	2	1	0.644616	0.270261	0.17775	18092263	104	0.10444	69583.2	0	0	500000		595.399
417	2009	1	3.75e-05	3.97e-06	5.3e-06	8.59e-05	2	2	1	0.645623	0.154677	0.102561	21212961	67	0.103691	35783.2	0	0	650000		595.399
417	2010	0	4.43e-05	3.07e-05	6.11e-06	7.88e-05	2	2	1	0.630959	0.19368	0.261192	22886457	59	0.09597	4650	0	0	700000		795.88
417	2011	1	4.33e-05	5.38e-06	5.73e-05	6.71e-05	2	2	1	0.565579	0.205704	0.623993	15765725	87	0.043681	700557	0	26.6	700000		745.26
417	2012	0	0.0024132	0.0002663	0.0095865	6.17e-06	2	1	1	0.539711	0.066956	0.144157	18472975	100	0.032634	475252	0	31.3	1060000		746.27
417	2013	0	0.0053552	0.0004347	0.0194068	0.0011301	2	1	1	0.540901	0.095757	0.125116	26213447	98	-0.013433	297480	64	35.9	900000		717.82
417	2014	0	0.0004547	5.2e-05	0.0006832	0.0006734	2	1	1	0.532677	0.006851	0.076409	42122705	90	-0.031883	120841	64	36.9	900000		655.28
417	2015	0	0.0011337	0.0001627	0.0012028	0.0019387	2	2	1	0.530825	-0.007183	0.047557	46694668	111	-0.008689	131505	65	39.4	920000		645.33
417	2016	0	0.0010549	4.93e-05	0.0006063	0.0022184	2	1	1	0.551745	-0.006303	0.062602	59189955	87	0.004429	224000	66.9	44.3	920000		594.3
417	2017	0	0.0003151	0.00014	0.0006095	0.0003131	2	1	1	0.572341	0.080877	0.044104	75880092	109	0.042708	568068	67	0	970000		0
417	2018	0	0.0015096	0.0014159	0.0038869	0.0003925	2	1	1	0.575794	0.024732	0.032732	85939142	92	0.023641	1.1967e+06	62	0	970000		275.82
417	2019	1	2.29e-05	5.84e-05	4.84e-06	3.57e-06	2	1	1	0.562743	0.027393	0.061041	86777534	86	0.026833	990125	60.1	0	1110000		625.77
417	2020	0	4.31e-06	3.97e-06	5.3e-06	3.99e-06	2	1	1	0.564571	-0.418083	0.023954	85561696	98	0.009174	6.89381e+06	57.4	0	930000		612.03
419	2007	0	5.86e-06	4.87e-06	6.79e-06	6.17e-06	2	2	1	0.565869	0.329272	0.086235	9.34816e+06	103	0.051313	2.08326e+06	0	0	500000		595.399
419	2008	1	0.0007351	5.04e-06	0.0029831	6.49e-06	2	2	1	0.609326	0.143862	0.083075	6.94938e+06	86	0.042459	2.28821e+06	0	0	500000		595.399
419	2009	1	0.0004739	6.73e-06	9.4e-06	0.0011927	2	2	1	0.717833	0.34141	-0.104358	14624457	90	0.160902	1.7607e+06	0	0	500000		595.399
419	2010	0	0.0001122	9.75e-05	9.37e-06	0.0001894	2	1	1	0.718966	0.345828	0.109189	47381678	111	0.148352	2.09844e+06	0	0	500000		698.87
419	2011	0	3.06e-05	7.2e-06	1e-05	6.34e-05	2	1	1	0.532363	0.140244	0.86347	27248824	116	-0.041009	2.56036e+06	0	29.5	550000		693.77
419	2012	0	0.0002405	7.26e-05	1e-05	0.0005263	2	1	1	0.530868	0.030906	0.041958	25287251	109	0.006437	2.12913e+06	0	33.3	550000		597.31
419	2014	0	3.03e-05	8.02e-06	1e-05	6.12e-05	2	1	1	0.487812	0.006387	0.057745	9.7132e+06	99	-0.034609		57	38.6	550000		654.28
419	2015	0	4.12e-05	8.99e-06	5.01e-05	6.43e-05	2	1	1	0.487041	-0.020726	0.018297	10981166	104	-0.014936	1.85016e+06	58	39.9	550000		618.48
419	2016	0	0.0001841	8.43e-06	5.28e-05	0.0004031	2	1	1	0.475139	-0.089826	0.059038	12884523	103	-0.015274	5.34642e+06	56.8	44.4	750000		594.9
419	2017	0	3.94e-06	3.75e-06	4.84e-06	3.57e-06	2	1	1	0.470669	0.04166	0.053857	12558274	102	-0.014816	8.24914e+06	54	0	750000		661.31
419	2018	0	4.31e-06	3.97e-06	5.3e-06	3.99e-06	2	1	1	0.394411	-0.043561	0.356311	10334032	101	-0.088427	6.22186e+06	51	0	750000	4	616.21
419	2019	0	5.32e-06	5.47e-06	6.11e-06	4.7e-06	2	1	1	0.374371	-0.086892	0.069663	10703889	107	-0.131065	4.58838e+06	46.9	0	750000	5	688.91
419	2020	0	5.32e-06	5.38e-06	6.02e-06	4.84e-06	2	1	1	0.348544	-0.367222	0.088308	10878810	118	-0.145261	3.98479e+06	47.4	0	750000	3	684.79
420	2010	0	0.0002404	8.99e-06	0.0006678	0.0002179	2	2	1	0.686778	0.296388	-0.078194	90506925	117	0.162325	179167	0	0	350000		577.52
420	2011	0	0.0015889	0.0031125	0.0011463	0.0004872	2	2	1	0.801884	0.112667	-0.341535	108300000	53	0.188412	154167	0	35.2	350000		0
420	2014	0	3.11e-05	4.87e-06	0.0001112	6.17e-06	2	2	1	0.692103	-0.282761	4.92797	93462630	85	-0.014803		49	45.2	480000	2	636.5
420	2018	0	0.000131	5.04e-06	4.36e-05	0.0003015	2	2	1	0.591152	0.145784	0.050129	254400000	73	0.129071	3.2251e+06	42	0	600000	2	590.48
420	2019	0	0.0001301	6.73e-06	7.22e-05	0.0002794	2	2	1	0.643893	0.055726	0.034237	369300000	100	0.196215	3.74487e+06	40.7	0	600000	2	680.34
420	2020	0	0.0001535	6.51e-06	3.32e-05	0.00036	2	2	1	0.641798	0.087079	0.030779	436600000	109	0.179354	3.39059e+06	40.5	0	600000	2	604.35
421	2007	0	0.0078009	0.0012508	0.0009199	0.0174389	2	2	1	0.681201	0.554128	0.680568	104200000	107	0.167974		0	0	450000		595.399
421	2008	0	0.0003795	0.0006994	0.0003119	0.0001396	2	2	1	0.66825	0.064551	0.07611	82988505	83	0.074863	52150138	0	0	450000		595.399
421	2009	0	0.000474	0.0010484	0.0003103	5.71e-05	2	2	1	0.635898	-0.160716	-0.007958	86850939	92	0.15228	47924903	0	0	450000		595.399
421	2010	0	2.26e-05	5.47e-06	6.11e-06	4.7e-05	2	2	1	0.636461	0.121807	0.105451	67450375	77	0.108443	43084932	0	0	450000		576.5
421	2011	0	1.8e-05	5.38e-06	5.73e-05	4.84e-06	2	2	1	0.621109	-0.004361	0.023139	51154908	76	0.016125	38179170	0	46.8	550000		700.01
421	2012	0	0.0009139	6.94e-05	0.0027444	0.0005582	2	2	1	0.54628	0.136397	0.061115	52606342	74	0.018066	33575158	0	50	795000		713
421	2013	0	0.0050367	0.0006317	0.0088065	0.006745	2	2	1	0.47894	-0.084094	0.069664	56473599	73	-0.020234	28681351	73	51.7	795000		656.22
421	2014	0	0.0063566	0.0002818	0.0234689	0.0012026	2	2	1	0.387614	-0.009516	0.124633	186500000	79	-0.101089		63	53.8	795000		717.59
421	2015	0	0.0061337	0.0012484	0.0091311	0.0086463	2	2	1	0.474536	1.13717	1.48346	182200000	76	0.051584	15094117	64	55.5	1400000		616.49
421	2016	0	0.0091203	0.0008863	0.0210299	0.0102769	2	2	1	0.491874	-0.052215	0.019031	211800000	80	-0.000334	16535595	63.5	56.6	1400000		630.28
421	2017	0	0.0001588	0.0004508	6.11e-06	4.7e-06	2	2	1	0.686656	-0.126023	-0.043771	386900000	79	0.175086	17518108	64	0	1400000		687.27
421	2018	0	0.0009404	0.0004394	0.0031723	4.84e-06	2	2	1	0.697497	-0.006313	0.010853	305600000	79	0.112157	19778369	61	0	1400000		609.69
421	2019	0	1.34e-05	2.63e-05	6.79e-06	6.17e-06	2	2	1	0.705187	0.058022	0.033893	307000000	106	0.148748	17374161	60.2	0	1400000		652
421	2020	0	0.0006082	4.96e-05	7.18e-06	0.0014973	2	2	1	0.649452	0.701264	0.077779	383300000	104	0.08285	19077424	55.4	0	1400000		704.47
423	2008	1	0.0033085	0.0025577	0.0002285	0.0058015	2	2	1	0.234181	0.242736	0.148314	111200000	99	-0.114242	4.253e+06	0	0	330000		595.399
423	2009	0	0.0017649	0.0006824	0.0047058	0.001003	2	2	1	0.210992	0.198941	0.696143	123200000	111	-0.131205	5.29695e+06	0	0	330000		595.399
423	2010	0	0.0003086	8.18e-05	0.0008502	0.0002062	2	2	1	0.2169	0.119067	0.145682	129200000	99	-0.149207	3132806	0	0	380000		818.28
423	2011	0	0.0002315	0.0001896	0.0002336	0.0002664	2	2	1	0.177752	-0.011635	0.233456	55860571	66	-0.123421	2857797	0	37.8	380000		802.18
423	2012	1	0.0002575	0.0004869	0.0001683	0.0001029	2	1	1	0.190484	0.085885	0.240597	103700000	87	-0.040939	11084254	0	40.1	550000		882
423	2013	0	2.43e-06	2.19e-06	3.65e-06	1.92e-06	2	1	1	0.149746	0.363567	0.179318	179900000	69	-0.11739	11279644	49	44.7	710000		713.86
423	2014	1	3.94e-06	3.75e-06	4.84e-06	3.57e-06	1	1	1	0.192	-0.047464	0.185539	116500000	76	-0.05709	15589815	53	47.6	710000		696.48
423	2015	0	4.31e-06	3.97e-06	5.3e-06	3.99e-06	1	1	1	0.177256	0.461654	0.175094	307700000	68	-0.09606	35800156	54	48.9	710000		718.13
423	2018	1	5.32e-06	5.47e-06	6.11e-06	4.7e-06	1	1	1	0.183198	-0.002505	0.147647	902300000	71	-0.106052	24114329	53	0	700000		622.66
423	2019	0	0.0014997	0.0005208	0.0012971	0.0024734	1	1	1	0.139923	-0.322452	-0.115274	1263000000	87	-0.234687	28930782	52.3	0	950000		604.93
423	2020	0	0.0021243	0.001022	0.0035635	0.0022428	1	1	1	0.107124	-0.145457	-0.024549	469000000	77	-0.395597	25886184	49.5	0	1020000	4	696.55
425	2007	0	0.0017855	0.0019211	0.0028279	0.0010451	2	2	1	0.606849	0.238828	0.095088	455700000	94	0.015734	3.58961e+06	0	0	450000		595.399
425	2008	0	0.0008861	0.0010183	0.0003592	0.0010777	2	2	1	0.637826	0.057433	0.108598	419200000	87	0.066753	2.33714e+06	0	0	450000	1	595.399
425	2009	0	0.0006878	0.0013564	0.0001179	0.0004154	2	2	1	0.707521	4.48022	2.34551	1828000000	36	0.167051	1.30465e+06	0	0	850000		595.399
425	2010	0	0.0006957	0.0011748	0.0005132	0.0003787	2	2	1	0.513903	0.17265	1.73479	3897000000	67	0.001883	1.92908e+06	0	0	1200000		895.49
425	2011	0	0.001892	0.0027079	0.001074	0.0015948	2	2	1	0.563431	0.325678	0.257063	9772000000	101	0.079558	242943	0	46.8	850000		671.49
425	2012	0	0.000112	2.19e-06	3.65e-06	0.0002708	2	2	1	0.613681	0.018994	0.156265	17740000000	82	0.076574	2.51136e+06	0	50	1610000	2	905.15
425	2013	0	0.0014697	3.75e-06	0.0054298	0.0003545	2	2	1	0.598504	-0.142803	0.12493	20790000000	93	-0.023169	4.45732e+06	73	51.7	1660000	3	653.24
425	2014	0	0.0007775	0.0020424	5.3e-06	0.0001667	2	2	1	0.581602	-0.09857	0.03687	20030000000	85	-0.057108		63	53.8	1870000	4	662.18
425	2015	0	0.0010094	0.0016621	6.11e-06	0.0010653	2	2	1	0.517557	-0.228448	0.008082	18030000000	89	-0.135139	9.42612e+06	64	55.5	1870000	7	618.15
425	2016	0	0.0008062	0.0003946	6.02e-06	0.0016469	2	2	1	0.534267	-0.039133	-0.005948	15410000000	82	-0.105671	8.86473e+06	63.5	56.6	1870000	4	629.21
425	2017	0	0.0075019	0.0045033	0.0197071	0.0028365	2	2	1	0.516661	0.6689	0.174508	14490000000	116	-0.098748	6244717	64	0	1870000	6	750.73
425	2018	0	0.0035095	0.0034598	0.0060321	0.0019832	2	2	1	0.504644	0.510582	0.261256	18060000000	116	-0.105565	8.5376e+06	61	0	2100000	3	756.18
425	2019	0	0.0068926	0.0037133	0.0116381	0.006832	2	2	1	0.564685	0.284799	0.108953	26090000000	119	-0.05003	11538621	60.2	0	2100000	5	812.75
425	2020	0	0.0040534	0.0004587	0.0069009	0.0055025	2	2	1	0.627759	0.255018	0.015588	25780000000	118	0.044672	22295442	55.4	0	2100000	2	800.07
426	2008	1	0.000298	2.19e-06	0.0012267	1.92e-06	2	2	1	0.488947	-0.214735	-0.09909	137700000	105	-0.125991		0	0			595.399
426	2009	0	0.0002798	3.75e-06	0.0011364	3.57e-06	2	2	1	0.287939	-0.137666	-0.025141	137200000	27	-0.370106		0	0			595.399
426	2010	0	0.0001956	3.97e-06	0.0007786	3.99e-06	2	2	1	0.302007	0.107671	-0.04332	151600000	18	-0.247565		0	0			524.54
426	2011	1	0.0001415	5.47e-06	0.0005576	4.7e-06	2	2	0	0.486809	-0.010014	0.420364	24968992	86	-0.160836		0	34.6	1000000		696.56
426	2012	0	1.89e-05	5.38e-06	6.02e-06	3.83e-05	2	2	0	0.487297	0.535533	0.057805	20520235	87	0.090772		0	38.9	1500000		587.26
426	2013	0	0.0001997	0.0002663	6.79e-06	0.0002567	2	2	0	0.358713	0.037348	0.601444	31251271	86	-0.096046	450920	46	43.9	1000000		520.66
426	2014	0	0.0001059	0.0002034	7.18e-06	7.75e-05	2	2	0	0.299452	0.502566	0.00905	54337939	118	-0.221656	423956	50	45.7	1000000		578.87
426	2016	0	7.79e-06	6.73e-06	9.4e-06	7.76e-06	2	2	0	0.501488	-0.152497	0.802326	1.17002e+06	117	0.014988	721324	50.1	52.2	2300000		618.28
426	2017	0	0.0001521	6.51e-06	9.37e-06	0.0003713	2	2	0	0.423948	0.882123	0.104479	1.7573e+06	116	-0.138712	863012	51	0	2800000		635.48
426	2018	0	0.0005953	0.0002762	3.42e-05	0.0012085	2	2	0	0.427777	0.715647	-0.049	88940226	118	-0.061886	860392	44	0	2800000		529.57
426	2019	0	0.0001852	0.0004699	1e-05	3.36e-05	2	2	0	0.420149	-0.591796	0.051431	71470971	119	-0.092334	3.20451e+06	37.9	0	2800000		577.43
426	2020	0	0.0001733	8.02e-06	0.000303	0.000247	2	2	0	0.446472	0.031472	-0.040664	56007973	118	-0.083777	2.86744e+06	38.1	0	2800000		572.78
428	2009	1	0.0043142	0.0032309	0.0029599	0.0060803	2	2	1	0.626921	0.405522	0.134477	65531733	34	0.193227	787518	0	0	900000		595.399
428	2010	0	0.0102473	0.004975	0.0206188	0.0091096	2	1	1	0.65925	0.06279	0.064525	39314896	55	0.26204	625500	0	0	900000		724.34
428	2011	0	0.0219536	0.0049255	0.0255931	0.0347006	2	1	1	0.68591	0.148531	0.115218	64888350	88	0.192593	380203	0	29.5	1050000		692.13
428	2012	0	0.0059445	0.002922	0.0191161	0.0019328	2	1	1	0.731865	0.059536	0.038624	84662123	66	0.226789	346582	0	33.3	1300000		762.84
428	2013	0	1.1e-05	2.65e-05	3.65e-06	1.92e-06	2	1	1	0.76369	0.041569	0.055741	76313386	77	0.253172	226318	52	36.3	1300000		701.64
428	2014	0	3.24e-05	8.58e-05	4.84e-06	3.57e-06	2	1	1	0.80305	0.021566	-0.043178	79050425	113	0.269121		57	38.6	1500000		614.63
428	2015	0	4.31e-06	3.97e-06	5.3e-06	3.99e-06	2	1	1	0.642123	-0.128179	0.87471	101000000	97	0.09823	654883	58	39.9	1500000	5	665.65
428	2016	0	5.32e-06	5.47e-06	6.11e-06	4.7e-06	2	1	1	0.666576	0.000233	-0.128456	49137515	115	0.117331	1.14175e+06	56.8	44.4	800000	5	613.82
428	2018	0	2.09e-05	5.03e-05	6.02e-06	4.84e-06	2	1	1	0.658974	-0.237068	-0.158387	40566275	115	0.113216	804663	51	0	800000	3	630.18
428	2019	0	5.86e-06	4.87e-06	6.79e-06	6.17e-06	2	1	1	0.626011	-0.019775	0.000837	34183515	86	0.082534	1.07972e+06	46.9	0	800000	3	647.48
428	2020	0	6.2e-05	5.04e-06	7.18e-06	0.0001487	2	1	1	0.699642	-0.261359	-0.251307	22207500	118	0.206113	1.05765e+06	47.4	0	800000	4	584.29
430	2012	0	0.0028852	0.0001493	0.012817	0.0002574	2	2	1	0.255149	0.264111	0.367862	503177	71	0.184405	611489	0	33.3	480000		600.9
430	2013	0	3.94e-06	3.75e-06	4.84e-06	3.57e-06	2	2	1	0.280697	-0.223381	0.134677	1.67383e+06	59	0.238473	536079	52	36.3	500000		629.89
430	2014	0	4.31e-06	3.97e-06	5.3e-06	3.99e-06	2	2	1	0.272118	-0.068093	0.149542	1.05905e+06	65	0.020563		57	38.6	530000		656.61
430	2015	0	1.4e-05	3.07e-05	6.11e-06	4.7e-06	2	1	1	0.29778	0.304312	0.229696	4.49851e+06	61	0.053296	393483	58	39.9	530000		742.96
430	2016	0	5.32e-06	5.38e-06	6.02e-06	4.84e-06	2	1	1	0.667676	-0.037248	0.108385	3.61248e+06	111	0.456064	1.16498e+06	56.8	44.4	580000		550.5
430	2017	0	5.86e-06	4.87e-06	6.79e-06	6.17e-06	2	2	1	0.331729	0.075805	1.29819	4.13512e+06	89	-0.103406	2.63903e+06	54	0	580000		658.97
430	2018	0	6.13e-06	5.04e-06	7.18e-06	6.49e-06	2	1	1	0.36453	-0.182796	0.015948	664442	74	-0.072965	469287	51	0	700000		649.93
430	2019	0	7.79e-06	6.73e-06	9.4e-06	7.76e-06	2	1	1	0.399074	-0.069165	0.010823	1.41518e+06	115	-0.048275	324625	46.9	0	700000		630.32
430	2020	0	0.0004423	0.0003255	0.0001053	0.0007568	2	1	1	0.459123	-0.297545	-0.056885	1.36001e+06	106	-0.015116	226689	47.4	0	700000		546.61
488	2007	0	1.34e-05	2.63e-05	6.79e-06	6.17e-06	1	1	1	0.519308	0.240975	0.365301	1660000000	102	-0.102191	12230274	0	0	3800000		595.399
488	2008	0	1.42e-05	2.73e-05	7.18e-06	6.49e-06	1	1	1	0.466842	0.022703	0.325239	1752000000	98	-0.14762	10741415	0	0	4800000		595.399
488	2009	0	7.79e-06	6.73e-06	9.4e-06	7.76e-06	1	1	1	0.477652	-0.021926	0.051013	1529000000	102	-0.1188	9.51209e+06	0	0	4000000		595.399
488	2010	1	7.67e-06	6.51e-06	9.37e-06	7.65e-06	2	1	1	0.564953	0.136445	0.035498	2123000000	89	-0.071942	8.1029e+06	0	0	2000000		873.75
488	2011	0	1.5e-05	2.59e-05	1e-05	8.37e-06	2	1	1	0.671543	0.102872	-0.017852	2886000000	88	-0.001252	6.52141e+06	0	37.8	2000000		831.78
488	2012	0	1.5e-05	2.53e-05	1e-05	8.72e-06	2	1	1	0.699418	0.158526	-0.042859	3603000000	86	-0.035889	7.28833e+06	0	40.1	3200000		790.06
488	2013	1	2.18e-05	4.37e-05	1e-05	9.12e-06	2	1	1	0.691966	-0.008416	0.02042	3103000000	79	-0.031461	5388943	49	44.7	3200000		754.93
488	2014	0	1.99e-05	2.73e-05	3e-05	8.26e-06	2	1	1	0.747491	-0.050386	-0.01983	3489000000	85	0.078497		53	47.6	3200000		680.05
488	2015	0	0.0003166	8.43e-06	0.0009422	0.0002693	2	1	1	0.778623	0.007516	0.202875	3951000000	90	0.113371	5.28892e+06	54	48.9	3200000		803.39
488	2016	0	3.94e-06	3.75e-06	4.84e-06	3.57e-06	2	1	1	0.725773	0.072274	0.307431	3974000000	48	0.071503	5.16831e+06	53.8	52.9	3200000		649.42
488	2017	0	4.31e-06	3.97e-06	5.3e-06	3.99e-06	2	1	1	0.713381	0.237695	0.341652	3666000000	86	0.109564	4.63166e+06	53	0	3200000		704.64
488	2018	0	5.32e-06	5.47e-06	6.11e-06	4.7e-06	2	1	1	0.754349	0.031366	-0.145421	3404000000	88	0.141504	4.16058e+06	53	0	4100000		651.85
488	2019	1	5.32e-06	5.38e-06	6.02e-06	4.84e-06	2	1	1	0.731114	0.082842	0.018092	2525000000	87	0.141748	1.90578e+06	52.3	0	4100000		572.95
488	2020	0	5.86e-06	4.87e-06	6.79e-06	6.17e-06	2	2	1	0.718262	0.023463	-0.020483	1985000000	84	0.122207	1.59036e+06	49.5	0	4100000	4	706.47
498	2015	0	3.94e-06	3.75e-06	4.84e-06	3.57e-06	2	2	1	0.708156	0.074346	0.144607	3603000000	88	0.077499		54	48.9	1410000		703.49
498	2016	1	4.31e-06	3.97e-06	5.3e-06	3.99e-06	2	1	1	0.769289	0.098484	0.141723	3578000000	83	0.173127		53.8	52.9	1075000		657.03
498	2017	0	0.0001061	0.000298	6.11e-06	4.7e-06	2	1	1	0.769372	0.533847	0.171324	4839000000	113	0.148043		53	0	1075000		529.85
498	2018	0	4.96e-05	0.0001332	6.02e-06	4.84e-06	2	2	1	0.733793	0.194555	0.564509	4665000000	72	0.117311		53	0	1075000		640.22
498	2019	0	0.0001717	0.0004406	6.79e-06	3.59e-05	2	1	1	0.742626	0.596571	0.297422	5580000000	111	0.071148		52.3	0	938000		726.07
498	2020	0	6.92e-05	0.0001408	7.18e-06	4.2e-05	2	1	1	0.765899	0.476435	0.562645	6179000000	113	0.104518	1.39878e+06	49.5	0	938000		680.61
501	2008	0	0.0051232	0.0004941	0.0229085	0.0001828	2	2	1	0.70319	0.26608	0.187012	16319416	100	0.121206	2.22788e+06	0	0			595.399
501	2009	0	0.0111723	3.75e-06	4.84e-06	0.0273246	2	2	1	0.734018	0.205141	0.012231	21514311	34	0.172501	5.2406e+06	0	0	1150000		595.399
501	2010	0	0.004547	3.97e-06	5.3e-06	0.0112004	2	2	1	0.751975	0.324879	0.188923	16934863	83	0.162449	3.87442e+06	0	0	1000000		819.3
501	2011	0	5.32e-06	5.47e-06	6.11e-06	4.7e-06	2	2	1	0.769568	0.209105	0.207832	11977522	116	0.159886	3.69358e+06	0	37.2	1000000		768.44
501	2012	0	5.32e-06	5.38e-06	6.02e-06	4.84e-06	2	2	1	0.760921	0.16904	0.181304	8.0054e+06	112	0.12387	3.54187e+06	0	40.1	1300000		761.66
501	2013	0	5.86e-06	4.87e-06	6.79e-06	6.17e-06	2	2	1	0.752536	0.127203	0.184711	8.95943e+06	107	0.126694	3.84165e+06	54	43.1	1300000		635.07
501	2015	0	6.13e-06	5.04e-06	7.18e-06	6.49e-06	2	2	1	0.767476	0.012702	0.096568	9.24683e+06	110	0.163969	7582041	59	46.8	1300000		706.26
501	2016	0	7.58e-05	6.73e-06	9.4e-06	0.0001806	2	2	1	0.659722	-0.004582	0.466477	7.97641e+06	110	0.074391	10161238	60.2	51.4	1500000		674.03
501	2017	0	7.67e-06	6.51e-06	9.37e-06	7.65e-06	2	2	1	0.601671	0.008603	0.18569	9.3515e+06	117	0.050387	7.46059e+06	62	0	1500000		732
501	2018	0	8.35e-06	7.2e-06	1e-05	8.37e-06	2	2	1	0.639567	-0.018387	0.149243	11552888	109	0.105262	6.52272e+06	60	0	1500000	2	591.78
501	2019	0	3.75e-05	8.09e-06	1e-05	8e-05	2	2	1	0.596956	-0.000429	0.152839	13127307	120	-0.017322	7.07364e+06	59	0	1600000	2	589.64
501	2020	0	2.71e-05	5.82e-05	1e-05	9.12e-06	2	2	1	0.565163	-0.567835	0.042623	22125646	85	-0.024361	6.78191e+06	58.9	0	1600000	5	603.21
503	2009	0	0.0034599	0.0012501	0.0088966	0.0025423	2	2	0	0.192789	-0.019476	-0.005841	41194549	115	-0.362829	197600000	0	0	700000		595.399
503	2010	0	0.0023652	0.0001391	0.006563	0.0021849	2	2	0	0.166907	-0.173856	-0.011899	10233941	116	-0.402788	164200000	0	0			615.82
503	2011	1	4.31e-06	3.97e-06	5.3e-06	3.99e-06	2	1	0	0.111885	0.018627	-0.026594	5.28993e+06	116	-0.430859	119500000	0	38.9	700000		606.51
503	2013	1	5.32e-06	5.38e-06	6.02e-06	4.84e-06	2	1	0	0.109044	-0.009332	-0.012867	2.23917e+06	107	-0.213592	62359004	70	46.4	900000		650.4
503	2014	0	6.13e-06	5.04e-06	7.18e-06	6.49e-06	2	1	0	0.074383	0.446995	0.043916	2.08012e+06	106	-0.255049		74	47.6	1900000		599.4
503	2015	0	0.0006755	6.73e-06	0.0016704	0.0006649	2	2	0	0.068741	0.000802	0.038966	3.89681e+06	112	-0.265968	64447113	70	51.6	1400000		638.33
503	2016	0	0.0003142	6.51e-06	0.0004317	0.0005169	2	1	0	0.053002	0.179239	0.024075	6.80089e+06	75	-0.282783	136300000	69.2	51.6	1400000		643.08
503	2017	0	0.0004294	7.2e-06	0.0006271	0.0006793	2	1	1	0.038413	0.422911	-0.014339	2.80597e+06	109	-0.312487	202900000	69	0	1400000		592.77
503	2018	1	0.0004205	8.09e-06	0.0005363	0.0007213	2	2	1	0.048998	-0.367273	-0.125849	7563026	115	-0.319037	170400000	60	0	1400000		720.94
503	2019	0	0.0001567	4.37e-05	0.0005995	9.12e-06	2	2	1	0.059551	0.036757	0.008104	20683571	114	-0.360452	178400000	51.9	0	1400000	2	689.8
503	2020	0	0.0005345	0.0001014	0.0007933	0.0007725	2	2	1	0.256475	0.123086	-0.214477	55329301	112	-0.066305	171300000	45.2	0	1400000	3	623.84
504	2009	0	0.0037634	0.0017753	0.0003144	0.0075705	2	2	1	0.649683	-0.129279	-0.480589	89872940	110	-0.010194	335197	0	0			595.399
504	2017	0	0.0056901	0.0027463	0.0146624	0.0032761	2	1	1	0.682708	0.325158	0.610289	5.21576e+06	117	0.511971	275333	54	0	600000		0
504	2018	0	0.003131	0.0032074	0.0032142	0.0030223	2	1	1	0.685587	0.257225	-0.161027	26139610	119	0.235687	223221	51	0	1300000		155.46
505	2014	0	0.0010393	3.07e-05	0.0041568	4.7e-06	2	1	1	0.988419	0.094916	-0.851095	12378292	103	0.476948	835261	74	47.6	650000		552.07
505	2017	0	6.13e-06	5.04e-06	7.18e-06	6.49e-06	2	2	1	0.572467	6.30191	41.6359	75165127	101	0.131651	1.86042e+06	69	0	1500000	10	0
505	2018	0	0.001204	6.73e-06	0.0037419	0.000711	2	2	1	0.422619	-0.063377	0.091771	97775710	87	-0.136726	1.06364e+06	60	0	1100000		183.15
505	2019	0	0.0001537	6.51e-06	0.0001148	0.0003098	2	2	1	0.428227	0.006219	0.053549	80743987	86	0.081613	735802	51.9	0	900000		669.57
505	2020	1	8.35e-06	7.2e-06	1e-05	8.37e-06	2	1	1	0.455856	0.171377	0.036133	92245668	84	0.057107	237947	45.2	0	830000	7	733.92
507	2007	0	0.0006387	0.0012684	0.0005563	0.000128	2	2	1	0.557693	1.78797	-0.005537	124200000	98	-0.018909	72094.1	0	0	800000		595.399
507	2008	1	0.0001131	5.82e-05	0.0002349	9.94e-05	2	2	1	0.328355	1.44941	0.017806	47533393	86	-0.199673	955067	0	0	800000		595.399
507	2009	1	0.0018396	0.0022062	0.0008756	0.0020241	2	2	1	0.269815	-0.725079	0.075462	79152490	106	-0.224283	684070	0	0	800000		595.399
507	2010	0	0.0014618	0.0016072	0.0015225	0.0013047	2	2	1	0.218068	-0.19701	0.128182	38309840	90	-0.291569	832334	0	0	800000		590.59
507	2011	1	0.0027977	0.0023681	0.0020791	0.003539	2	1	1	0.476831	0.308648	0.257625	94909006	55	0.077742	2.68739e+06	0	60.4	800000		676.96
507	2012	0	0.0070592	0.0029037	0.0025253	0.0129586	2	1	1	0.4375	0.457117	0.113743	107300000	108	-0.010325	3.19702e+06	0	63.1	1220000		583.04
507	2013	0	0.0035362	0.0052221	0.0032926	0.0022136	2	1	1	0.354787	0.845612	0.274392	120800000	100	-0.132235	2.54627e+06	63	66	1220000		629.6
507	2014	0	0.0060951	0.00429	0.00533	0.0080506	2	1	1	0.50672	0.602089	0.04246	247600000	93	-0.011102		67	68.5	1270000		661.65
507	2015	0	0.0009763	9.2e-05	0.0027816	0.0007486	2	1	1	0.488875	-0.039644	0.058251	278500000	88	-0.058703	2.50424e+06	67	72.4	1320000		636.74
507	2016	0	0.000706	0.0002092	0.0018926	0.0005181	2	1	1	0.490038	-0.14092	0.042661	322900000	101	0.000409	3.17223e+06	65.8	74	1320000		586.6
507	2017	0	0.0006655	0.0001631	0.0018746	0.0004927	2	1	1	0.477613	0.015696	0.059134	355100000	75	-0.000264	3709431	64	0	1420000		687.29
507	2018	0	0.0005054	0.0007699	0.0002472	0.0004119	2	1	1	0.522906	0.41481	0.055879	430000000	115	0.0498	4.37254e+06	60	0	1398000		650.39
507	2019	0	0.0001705	0.0002932	0.0002146	4.21e-05	2	1	1	0.38872	0.279163	0.733199	449900000	105	-0.079789	3.59697e+06	59.3	0	1498000		670.26
507	2020	0	0.0002495	0.0004795	0.0002828	3.28e-05	2	1	1	0.56503	0.048816	0.03743	574900000	106	0.084589	4.8559e+06	57.1	0	1498000		680.04
510	2008	0	0.0005719	0.0005411	0.0002612	0.0007729	2	2	0	0.578799	-0.008185	-0.079986	16110292	111	0.055621	1077190	0	0	500000		595.399
510	2009	1	0.0009243	0.0004115	0.0028741	0.0003549	2	2	0	0.589261	0.104618	0.024848	14857126	104	0.053883	931640	0	0	500000		595.399
510	2010	0	0.0006694	0.0009252	0.0008265	0.0003676	2	2	0	0.513404	0.170815	0.021057	5.76611e+06	88	-0.011755	794544	0	0	500000		700.61
510	2011	0	3.74e-05	9.94e-05	5.3e-06	3.99e-06	2	2	0	0.524906	0.01251	-0.04997	3.06278e+06	101	0.038116	801967	0	27.7	500000		543.99
510	2012	0	0.0001326	5.47e-06	0.0005214	4.7e-06	2	2	0	0.509003	-0.130521	0.01029	3.15075e+06	86	-0.088901	684127	0	31.8	500000		701.29
510	2013	0	0.0003317	5.38e-06	0.0013231	4.84e-06	2	1	0	0.48871	-0.062547	-0.166426	5.97945e+06	78	0.021728	529587	55	35.1	500000		684.11
510	2014	0	5.86e-06	4.87e-06	6.79e-06	6.17e-06	2	1	1	0.559173	0.008535	-0.155773	22626938	98	-0.012114		58	37.3	600000		0
510	2016	0	1.42e-05	2.73e-05	7.18e-06	6.49e-06	2	1	0	0.35885	-0.162235	0.064756	6020286	88	0.005511	124259	58.7	43.6	600000		0
510	2017	0	1.83e-05	6.73e-06	9.4e-06	3.44e-05	2	1	0	0.416092	0.1276	0.034107	5.93095e+06	92	0.106696	86783.8	58	0	600000		613.05
510	2018	0	2.32e-05	5.02e-05	9.37e-06	7.65e-06	2	2	0	0.35626	0.1753	0.090493	6.43319e+06	92	0.005693	51841.5	54	0	600000		442.12
510	2019	0	8.35e-06	7.2e-06	1e-05	8.37e-06	2	1	0	0.347894	0.145772	0.098996	4893085	119	0.071191	4.8819e+06	57.8	0	600000		0
510	2020	0	3.72e-05	5.74e-05	5.47e-05	8.72e-06	2	1	0	0.39717	-0.060222	0.042633	19748345	116	0.06385	3.93214e+06	49	0	700000		0
513	2007	0	0.0001555	0.000247	0.0002888	8.64e-06	2	2	0	0.32413	0.067306	0.444242	320000000	50	-0.146931	1.58253e+06	0	0			595.399
513	2008	1	2.43e-06	2.19e-06	3.65e-06	1.92e-06	2	2	0	0.372558	0.185763	-0.078557	343400000	106	0.053846	1.79667e+06	0	0	780000		595.399
513	2009	0	3.94e-06	3.75e-06	4.84e-06	3.57e-06	2	2	0	0.287711	0.194557	0.213098	372600000	56	-0.208845	2.87531e+06	0	0		1	595.399
513	2010	0	4.31e-06	3.97e-06	5.3e-06	3.99e-06	2	2	0	0.279313	0.065737	0.185891	438800000	56	-0.06566	1.96315e+06	0	0	780000	3	779.65
513	2011	0	5.32e-06	5.47e-06	6.11e-06	4.7e-06	2	2	0	0.345714	0.225604	0.141131	562100000	82	0.002171	864160	0	60.4			730.94
513	2012	1	1.31e-05	2.78e-05	6.02e-06	4.84e-06	2	1	0	0.435524	0.266371	0.05595	774000000	66	0.047887	5.81477e+06	0	63.1	1260000	4	754.32
513	2013	0	0.0001	4.87e-06	0.0003965	6.17e-06	2	1	0	0.451033	0.170127	0.133454	1053000000	83	0.052403	11844886	63	66	1260000	3	704.91
513	2014	0	5.09e-05	5.04e-06	0.0001899	6.49e-06	2	1	0	0.440964	0.23108	0.132584	1073000000	82	0.030915	11177848	67	68.5	1740000	6	714.78
513	2015	0	0.0001533	6.73e-06	0.0003238	0.0001806	2	1	0	0.404534	0.195708	0.178197	1256000000	84	0.012457	10155091	67	72.4	1740000	6	619.38
513	2016	0	4.92e-05	6.51e-06	0.0001773	7.65e-06	2	1	0	0.325153	0.141785	0.477295	1464000000	83	-0.054937	7.97915e+06	65.8	74	2000000	6	674.83
513	2017	0	4.36e-05	7.2e-06	0.0001556	8.37e-06	2	1	0	0.293382	0.105435	0.580945	1357000000	82	-0.099968	5.92617e+06	64	0	2000000	5	793.03
513	2018	0	0.0007188	9.19e-05	0.002879	8.72e-06	2	1	0	0.326166	0.018124	0.045956	1382000000	86	0.036975	4.28017e+06	60	0	2000000	6	620.29
513	2019	1	0.0007728	8.17e-05	0.0032314	9.12e-06	2	1	0	0.317149	0.014332	0.044712	1472000000	85	-0.12382	4692414	59.3	0	2000000	6	679.58
513	2020	0	8.85e-06	8.43e-06	1e-05	8.64e-06	2	2	0	0.337565	0.075345	0.111187	1743000000	81	-0.085999	12214226	57.1	0	2000000	6	707.69
514	2010	0	0.0008038	5.16e-05	0.0031705	3.99e-06	2	2	1	0.467011	0.805599	0.105759	74542023	54	-0.118836	50523.1	0	0	450000		700.62
514	2016	0	0.0042167	0.0109105	0.0001087	0.0010044	2	1	1	0.489082	-0.368067	0.010338	6.89473e+06	68	-0.138022	2.01508e+06	48.8	51.6	700000		614.61
514	2017	0	0.0066389	0.0156825	0.0009432	0.002156	2	1	1	0.451933	0.181113	0.027911	9.47834e+06	67	-0.141323	168041	49	0	700000		676.74
514	2018	0	6.13e-06	5.04e-06	7.18e-06	6.49e-06	2	1	1	0.472779	-0.434743	0.002174	11408232	72	-0.100397	133782	49	0	700000		623.91
514	2019	0	0.0050742	0.0019382	0.0001665	0.0110197	2	1	1	0.425527	0.163729	0.078158	12218231	84	-0.137808	99522.7	46.5	0	700000		707.12
514	2020	0	0.0067854	0.0023919	0.0008795	0.0143976	2	1	1	0.498147	-0.175118	0.026847	11356228	83	-0.055982	804271	46.7	0	700000		637.7
515	2007	1	0.0016813	0.0034817	0.0012068	0.0003633	2	2	1	0.452938	0.292176	0.019578	18485177	92	0.043177	356612	0	0			595.399
515	2008	0	0.0021723	0.0052399	0.0009556	0.0002252	2	1	1	0.564549	-0.013135	-0.26856	2084633	116	0.099352	317352	0	0			595.399
516	2007	0	0.0172969	0.0053924	0.0569161	0.0056697	2	2	0	0.565539	0.031695	0.141105	12730000	57	0.070823		0	0	200000		595.399
516	2008	0	0.0176318	0.007878	0.0609921	0.0035503	2	2	0	0.598935	0.156433	0.116295	19012668	112	0.101049		0	0	250000		595.399
516	2009	0	0.0246874	0.0106052	0.0772511	0.0104351	2	2	0	0.611367	0.133223	0.342829	58743.5	111	0.09874		0	0	250000		595.399
516	2010	0	1.53e-06	8.48e-07	2.35e-06	1.6e-06	2	2	0	0.605198	0.078516	0.131633	55695.7	111	0.072556		0	0	250000		705.11
516	2011	0	2.43e-06	2.19e-06	3.65e-06	1.92e-06	2	2	0	0.644467	0.343984	0.046347	20210216	81	0.1344		0	38.3	250000		707.57
516	2012	0	7.57e-05	3.75e-06	4.84e-06	0.000179	2	2	0	0.671566	0.019558	0.067238	24651779	108	0.13964	1.16968e+06	0	41.5	350000		711.54
516	2013	0	4.31e-06	3.97e-06	5.3e-06	3.99e-06	2	2	0	0.644833	0.037653	0.074875	36636861	85	0.114518	894574	56	45	350000		673.45
516	2014	0	5.32e-06	5.47e-06	6.11e-06	4.7e-06	2	2	0	0.545332	0.057533	0.24528	39188490	112	0.040465	1.10517e+06	61	46.4	550000		747.53
516	2015	0	0.0001762	2.78e-05	0.0006645	4.84e-06	2	2	0	0.373586	0.012813	1.08366	48784258	88	-0.011473	992672	59	50	550000		650.49
516	2016	0	5.86e-06	4.87e-06	6.79e-06	6.17e-06	2	2	0	0.370194	0.005422	0.0512	55556378	116	-0.110658	1.12032e+06	56.4	52.4	550000		611.21
516	2018	0	6.13e-06	5.04e-06	7.18e-06	6.49e-06	2	2	0	0.209426	-0.464102	0.590965	74716207	113	-0.310939	5.97261e+06	52	0	550000		639.88
516	2019	0	0.0001612	6.73e-06	0.000632	7.76e-06	2	2	0	0.501937	-0.350473	-0.13505	115200000	118	0.199631	6.43363e+06	48.3	0	550000		676.65
516	2020	1	3.05e-05	3.74e-05	5.73e-05	7.65e-06	2	2	0	0.584864	0.818948	0.007439	260100000	117	0.03989	7.52897e+06	47.3	0	700000		676.72
517	2010	0	0.0146601	0.0350454	0.0038094	0.0031446	2	2	0	0.734616	-0.01143	0.148618	689500	105	0.305659		0	0	520000		690.45
517	2011	0	0.0097093	0.0171929	0.0080907	0.0041537	2	2	0	0.776253	0.344512	0.212398	20039632	92	0.178833		0	56.1	520000		737.19
517	2012	0	0.0101926	0.0182886	0.005617	0.0056418	2	2	0	0.73887	0.253791	0.212619	15371045	109	0.154664	1.11571e+06	0	59	520000		721.78
517	2013	0	0.0162014	0.0376375	0.0043723	0.0038644	2	2	0	0.604261	1.64232	0.161834	14915966	59	0.025563	1.32772e+06	65	60.8	520000		586.05
517	2014	0	0.0149428	0.0352476	0.0038664	0.003233	2	2	0	0.387116	-0.203614	0.130309	25480367	114	-0.095276		62	62.9	520000		609.61
517	2015	0	0.0217974	0.0336234	0.0214835	0.0116715	2	2	0	0.543365	-0.670724	-0.015202	50428794	57	0.02885	1.16524e+06	59	65.3	900000		621.69
517	2016	0	0.0010246	0.0014304	0.000469	0.0010067	2	2	0	0.668969	0.511766	0.014743	54136754	115	0.077184	901834	58.1	65.6	900000		594.19
517	2017	0	0.001344	0.0016804	0.0006465	0.0014673	2	2	0	0.678841	1.29252	0.152616	39911975	85	0.049502	732747	56	0	900000	1	682.62
517	2018	0	0.0017427	0.0015546	0.0014032	0.0021108	2	2	0	0.803889	-0.14204	0.125265	67294750	116	0.19871	1.41723e+06	53	0	1300000	1	703.98
517	2019	0	0.0025023	0.002287	0.0038136	0.0019595	2	2	0	0.831331	0.513535	0.41528	76167151	118	0.0777	2.31162e+06	48.4	0	1300000	3	725.55
517	2020	0	0.0015766	0.0019911	0.0013353	0.0013454	2	2	0	0.844589	0.878548	0.560538	203900000	78	0.175154	6.06659e+06	47.5	0	1350000	2	736.4
518	2010	0	0.0002192	0.0004924	5.01e-05	7.19e-05	2	2	1	0.085566	0.060328	0.234914	83703327	111	-0.343487		0	0			660.06
518	2011	1	5.89e-05	0.0001078	7.42e-05	8.64e-06	2	1	0	0.055853	0.159372	0.040966	82314561	116	-0.407652		0	46.8			555.9
518	2012	0	0.0193713	5.09e-05	0.0614059	0.0110765	2	1		0.090497	0.051779	-0.093386	94241956	98	-0.337708		0	50	830000		599.62
518	2020	0	0.0209194	0.0088467	0.0176631	0.0340145	2	2	0	0.168336	0.227271	0.037458	134200000	105	-0.132558	466667	55.4	0	1280000		549.67
519	2008	0	0.0154381	0.0047578	0.0014783	0.0317636	2	2	1	0.252087	0.347089	-0.043605	53557822	113	-0.199345		0	0	350000		595.399
519	2009	0	3.02e-05	6.51e-06	9.37e-06	6.44e-05	2	2	1	0.316073	-0.162983	0.008524	67504696	56	-0.196095		0	0	300000		595.399
519	2010	1	1.95e-05	7.2e-06	1e-05	3.58e-05	2	1	1	0.245625	0.30314	0.030873	63698477	75	-0.195451	19195	0	0	300000		702.04
519	2011	0	4.51e-05	2.53e-05	1e-05	8.35e-05	2	1	1	0.256212	-0.042887	-0.031129	64691444	107	-0.155733	14658	0	29.5	300000		546.91
519	2013	1	5.23e-05	2.58e-05	3.15e-05	8.73e-05	2	1	1	0.266653	4.17062	9.17153	283600000	106	-0.111732	610040	52	36.3	700000		656.7
519	2014	0	0.0001087	7.67e-05	0.0001276	0.000127	2	1	1	0.187715	-0.029472	0.105319	416000000	100	-0.286455		57	38.6	700000		695.21
519	2015	0	0.0002636	0.0004796	0.0002471	8e-05	2	2	1	0.192024	-0.186998	0.044835	575200000	73	-0.199289	434750	58	39.9	850000		629.4
519	2016	0	0.0002771	0.0005287	0.0002383	7.63e-05	2	1	1	0.282296	1.84625	0.767813	1015000000	114	-0.151349	4.67013e+06	56.8	44.4	1300000		630.13
519	2018	0	0.0001816	0.0001826	7.03e-05	0.0002384	2	1	1	0.245685	-0.012422	0.044433	620700000	109	-0.26752	10406524	51	0	2000000	8	700.63
519	2019	0	0.0001602	0.0001642	0.0001386	0.0001676	2	1	1	0.256386	0.088262	0.041496	470800000	115	-0.224633	13773563	46.9	0	2000000	6	570.13
519	2020	0	0.0002951	0.0001834	0.0009179	7.65e-06	2	1	1	0.29993	0.229492	0.040231	370700000	106	-0.193753	13220759	47.4	0	2000000	5	637.77
520	2008	0	0.0008992	0.0015552	0.0015312	8.26e-06	2	1	1	0.72901	0.173132	-0.027892	160000000	84	0.246348	527300	0	0	950000		595.399
520	2009	0	0.0008104	0.0013202	0.0015212	8.64e-06	2	1	1	0.821311	-0.154567	-0.273436	161400000	82	0.258188	399971	0	0	950000		595.399
520	2010	0	1.95e-05	5.09e-05	3.65e-06	1.92e-06	2	1	1	0.853835	0.124232	0.004603	196100000	88	0.189505	572455	0	0			700.75
520	2011	1	0.0001712	5.84e-05	0.0006132	3.57e-06	2	2	1	0.973778	0.46909	-0.796459	220200000	114	0.357177	1020791	0	37.2			562.06
520	2015	0	5.32e-06	5.38e-06	6.02e-06	4.84e-06	2	1	0	0.501002	-0.217296	1.01814	198000000	101	0.397636		59	46.8	660000		633.83
520	2016	0	0.0001145	2.63e-05	0.0004251	6.17e-06	2	1	0	0.496333	-0.08162	0.037768	169700000	76	0.384574		60.2	51.4	660000		585.97
520	2018	0	5.09e-05	5.04e-06	0.0001899	6.49e-06	2	2	0	0.399409	-0.020276	0.191594	39530278	119	0.173401	0	60	0	720000		688.18
520	2019	0	0.0001145	6.73e-06	0.0001665	0.0001806	2	1	0	0.343084	-0.005982	0.082146	24364647	106	0.07349		59	0	720000		598
520	2020	1	3.91e-05	2.83e-05	0.0001053	7.65e-06	2	1	0	0.33569	-0.083433	0.029216	33233376	116	0.032133	3088337	58.9	0	720000		618.08
523	2009	0	0.0019337	2.65e-05	0.0015325	0.0038152	2	2	1	0.38723	-0.069707	0.020069	122100000	110	-0.064981	936280	0	0	292000		595.399
523	2010	0	0.0003625	3.75e-06	0.0014759	3.57e-06	2	2	1	0.489093	0.338299	0.024593	145900000	110	0.040756	565769	0	0	293000		698.14
523	2011	1	6.17e-05	3.97e-06	0.0002372	3.99e-06	2	1	1	0.345721	0.584208	1.08569	206000000	111	-0.095015	195802	0	60.4	292000		687.39
523	2013	0	3e-05	5.47e-06	0.0001062	4.7e-06	2	1	1	0.58191	0.272059	0.02897	644900000	113	0.11876	15966.2	63	66	610000		734.82
523	2014	0	3.25e-05	5.38e-06	6.02e-06	7.19e-05	2	1	1	0.642641	0.319571	0.031303	910900000	76	0.142759	82370.2	67	68.5	732000		706.01
523	2015	0	4.21e-05	4.87e-06	6.79e-06	9.55e-05	2	1	1	0.68796	0.405686	0.023533	1308000000	114	0.227485	55879.4	67	72.4	782000	4	719.77
523	2016	0	0.0002176	0.0001529	7.18e-06	0.0004083	2	1	1	0.571952	0.300744	0.620609	1756000000	111	0.134724	1.61263e+06	65.8	74	2012000	4	685.35
523	2017	0	0.0004841	3.05e-05	0.0005353	0.0008674	2	1	1	0.617673	0.202612	0.030768	2241000000	114	0.187089	2.87538e+06	64	0	955000	5	663.31
524	2007	0	5.75e-05	6.36e-05	1e-05	8.06e-05	2	2	1	0.259517	0.044796	-0.035349	7.97252e+06	113	-0.093673	3078659	0	0	186000		595.399
524	2008	0	2.12e-05	4.26e-05	1e-05	8.72e-06	2	2	1	0.246785	-0.004192	0.049449	19864833	118	-0.131897	2.19963e+06	0	0	186000		595.399
524	2009	0	2.52e-05	2.58e-05	5.31e-05	9.12e-06	2	2	1	0.242701	0.003717	-0.004343	12212655	103	-0.139112	1.40882e+06	0	0	186000		595.399
524	2010	0	2.89e-05	6.42e-05	1e-05	8.26e-06	2	2	1	0.180748	-0.101285	-0.013632	14416514	75	-0.257621	622030	0	0	186000		642.67
524	2011	1	2.4e-05	2.49e-05	5.28e-05	8.64e-06	2	1	1	0.173977	0.088157	-0.020047	6.69693e+06	69	-0.242968	40248	0	60.4			641.52
524	2012	0	2.43e-06	2.19e-06	3.65e-06	1.92e-06	2	1	1	0.177834	0.036279	0.029396	6.88632e+06	60	-0.183687	21672	0	63.1	356000	1	651.53
524	2013	0	1.34e-05	3.1e-05	4.84e-06	3.57e-06	2	1	1	0.160154	-0.045679	0.049504	6.79911e+06	73	-0.15553	364346	63	66	400000	1	597.86
524	2014	0	4.31e-06	3.97e-06	5.3e-06	3.99e-06	2	1	1	0.29115	-0.053228	-0.134022	14280921	72	-0.012143		67	68.5	400000	1	574.64
524	2015	0	0.0003124	0.0008962	6.11e-06	4.7e-06	2	1	1	0.269534	0.023649	0.112838	14804653	77	-0.018558	616994	67	72.4	425000	2	732.6
524	2016	0	0.0004846	5.03e-05	0.0001087	0.0010855	2	1	1	0.269299	0.02884	0.011591	19194822	76	-0.047948	946035	65.8	74	425000	2	600.76
524	2017	0	0.0007982	9.09e-05	0.0027895	0.000227	2	1	1	0.419242	21.3645	3.13553	123800000	107	0.118723	25512328	64	0	1180000	2	747.85
524	2018	0	0.0005897	0.0001854	7.18e-06	0.0013251	2	1	1	0.432239	0.107719	0.009605	176200000	100	-0.008579	22012429	60	0	1180000	2	720.88
524	2019	0	0.000259	5.43e-05	9.4e-06	0.0006028	2	1	1	0.425437	0.125838	0.052957	175300000	119	-0.00278	27894053	59.3	0	1380000	2	750.13
524	2020	0	0.0003865	0.0001795	3.32e-05	0.0007919	2	1	1	0.321346	-0.719784	-0.128477	94913051	109	-0.08734	33877044	57.1	0	1380000	4	638.4
526	2007	1	5.32e-06	5.38e-06	6.02e-06	4.84e-06	2	2	0	0.218439	-0.243028	0.031759	0	80	-0.253211		0	0			595.399
526	2008	0	0.0001508	4.87e-06	6.79e-06	0.0003639	2	2	0	0.208478	0.369426	-0.090279	0	98	-0.2392		0	0			595.399
526	2009	1	7.36e-05	0.0001529	7.18e-06	4.2e-05	2	2	0	0.221908	-0.295827	0.036027	0	113	-0.309358		0	0	200000		595.399
526	2010	0	0.0007353	6.73e-06	9.4e-06	0.0018571	2	2	0	0.184769	2.13515	0.050073	0	115	-0.268536		0	0			621.62
526	2011	0	0.0010637	6.51e-06	9.37e-06	0.0026672	2	2	0	0.205193	-0.754591	0.003768	0	115	-0.180744		0	57			0
526	2012	0	0.0019422	0.0017164	0.0002578	0.0031444	2	2	0	0.201354	5.85391	0.029942	54994284	109	-0.14803		0	61.3	200000		586.16
526	2013	0	0.0009943	0.0003411	0.0003144	0.0019787	2	2	0	0.214055	-0.732953	-0.041008	2.47714e+06	119	-0.164519	15141.9	57	64.1	200000		577.67
526	2014	0	0.0007106	8.02e-06	0.0005746	0.0014078	2	2	0	0.214994	-0.056602	0.013146	5.34565e+06	114	-0.238517		54	65.5	400000		556.54
526	2015	0	0.001082	0.0002714	0.0016731	0.0014724	2	2	0	0.570159	1.32774	-0.085498	18370958	120	0.177249		52	69.6	410000		523.99
526	2016	1	0.0027205	0.0002477	0.0098252	0.0012893	2	2	1	0.987003	39.4074	-0.689725	36503520	96	0.555171		49	69.7	1800000		630.03
526	2018	0	0.0002417	8.48e-07	2.35e-06	0.0005967	2	2	1	0.979221	0.039336	0.158366	31247482	102	0.480261	4.49742e+06	44	0	2100000	5	0
526	2019	1	2.43e-06	2.19e-06	3.65e-06	1.92e-06	2	1	1	0.974683	0.033555	0.199803	38681536	112	0.472189	1.83392e+06	39.8	0	2200000	5	379.6
526	2020	0	7.57e-05	3.75e-06	4.84e-06	0.000179	2	1	0	0.962444	-0.163731	0.449961	37707569	109	0.495844	1.3703e+06	39.6	0	2200000	4	690.42
528	2008	0	4.31e-06	3.97e-06	5.3e-06	3.99e-06	2	2	1	0.577239	0.286177	0.127579	788300000	76	0.159593	8.90244e+06	0	0	500000	1	595.399
528	2009	0	0.0001588	0.0004508	6.11e-06	4.7e-06	2	2	1	0.570544	0.032132	0.549094	1012000000	82	0.016987	4.03861e+06	0	0	600000		595.399
528	2010	0	0.0004232	0.0008736	0.0004228	3.83e-05	2	2	1	0.544765	0.474775	1.06072	1403000000	56	0.044913	1.4204e+06	0	0	620000		797.05
528	2011	0	0.0009853	0.0019368	0.0003965	0.0005075	2	2	1	0.589365	0.204013	0.103655	2265000000	83	0.082985	3.61039e+06	0	29.4	620000		656.85
528	2013	0	0.0047962	0.0018725	0.0137724	0.0018951	2	1	1	0.577607	-0.014961	0.004281	2787000000	87	-0.060775	6.52574e+06	46	37.9	1320000	4	619.76
528	2014	0	0.0047646	0.0035325	0.0091893	0.003122	2	1	1	0.561288	-0.17382	-0.025892	3469000000	86	-0.046665	13218477	41	39.4	1320000	4	583.49
528	2016	0	0.0144491	0.0005076	0.055753	0.0012391	2	1	1	0.570183	0.043344	-0.006633	2619000000	87	-0.017974	17997344	14.7	46.1	1320000	4	597.91
528	2017	0	0.0069346	0.001071	0.0147088	0.0074039	2	1	1	0.579048	0.549675	0.030475	2805000000	89	0.007223	21298798	21	0	1500000	5	683.45
528	2018	0	0.009641	0.0033002	0.0289573	0.0039485	2	1	1	0.614775	0.58112	0.107546	3533000000	88	0.051745	19647481	24	0	1630000	6	685.19
528	2019	1	0.0051332	0.0002	0.0184888	0.0020273	2	1	1	0.637307	0.036722	0.072594	3953000000	119	0.089121	33825416	24.5	0	1630000	5	702.48
528	2020	0	0.0043358	0.0002029	0.0171395	0.0012544	2	2	1	0.649732	0.205469	0.099928	4639000000	85	0.114575		27.2	0	1630000	5	718.64
529	2009	1	5.86e-06	4.87e-06	6.79e-06	6.17e-06	2	2	1	0.295416	2.57024	0.097801	36719530	74	0.037088		0	0	500000		595.399
529	2010	0	6.13e-06	5.04e-06	7.18e-06	6.49e-06	2	2	1	0.27863	0.14727	0.09162	32900224	82	-0.106499	119067	0	0	500000		676.25
529	2011	1	7.79e-06	6.73e-06	9.4e-06	7.76e-06	2	1	1	0.291967	0.111447	0.094458	16118851	83	-0.085844	89200.1	0	60.4	500000		681.65
529	2012	0	7.67e-06	6.51e-06	9.37e-06	7.65e-06	2	1	1	0.298454	0.144173	0.078725	29628249	85	-0.047879	50000.2	0	63.1	850000	1	704.78
529	2013	1	1.42e-05	7.2e-06	3.42e-05	8.37e-06	2	1	1	0.293831	0.169346	0.089297	36684672	85	-0.048066	94530.8	63	66	550000		713.19
529	2014	0	5.97e-05	8.09e-06	0.0002248	8.72e-06	2	1	1	0.270361	0.015871	0.166618	22532623	113	-0.038925		67	68.5	667500		728.47
529	2016	0	6.12e-05	8.02e-06	0.0002383	9.12e-06	2	1	1	0.214726	0.045271	0.085225	20065251	87	-0.092992	2.014e+06	65.8	74	750000		617.57
529	2018	0	0.000271	0.0006626	0.0001286	8.26e-06	2	1	1	0.256164	0.04743	0.083909	109900000	87	-0.0425	1.77806e+06	60	0	1330000	2	698.06
529	2019	0	2.43e-06	2.19e-06	3.65e-06	1.92e-06	2	1	1	0.301763	0.185312	0.143077	167700000	107	0.01752	3.04861e+06	59.3	0	1330000	2	627.2
529	2020	0	3.94e-06	3.75e-06	4.84e-06	3.57e-06	2	1	1	0.452043	0.129378	0.140347	215900000	116	0.168418	5.98538e+06	57.1	0	1330000		698.44
532	2008	0	0.0001565	7.95e-05	1e-05	0.0003065	2	2	1	0.192692	0.242924	0.080284	72292064	90	-0.266015	98298.8	0	0	500000		595.399
532	2009	1	0.0001771	8.26e-05	0.0001286	0.0002834	2	2	1	0.189438	-0.041988	0.140092	61624801	107	-0.415468	271487	0	0	500000		595.399
532	2010	0	0.0004031	4.16e-05	0.0007951	0.0005199	2	2	1	0.205617	0.158473	0.193719	80247118	102	-0.303088	209947	0	0	500000		648.18
532	2011	0	3.15e-05	3.75e-06	0.0001178	3.57e-06	2	2	1	0.18351	-0.225897	-0.154614	76761590	102	-0.361994	162172	0	60.4	500000		616.22
532	2012	0	0.0001647	3.97e-06	8.25e-05	0.0003522	2	1	1	0.137633	-0.053779	0.00393	62824134	100	-0.329914	389122	0	63.1	990000		704.64
532	2013	0	0.0002205	5.47e-06	5.61e-05	0.0005015	2	1	1	0.187312	-0.007965	0.056412	76662222	100	-0.226521	771253	63	66	750000		690.57
532	2014	0	0.0001882	5.38e-06	5.73e-05	0.0004245	2	1	1	0.213197	-0.095552	-0.014782	57962861	85	-0.212034	826542	67	68.5	750000		669.29
532	2016	0	5.7e-05	5.04e-06	4.36e-05	0.0001131	2	1	1	0.582156	0.301896	0.053449	94182379	101	0.158428	546552	65.8	74	750000	5	569.56
532	2018	0	0.0001754	3.35e-05	4.07e-05	0.0003896	2	1	1	0.6367	0.122801	0.081414	194000000	87	0.19695	1.21429e+06	60	0	750000		624.65
532	2019	0	0.0001283	2.83e-05	5.73e-05	0.0002622	2	1	1	0.599001	-0.161255	0.081709	122100000	83	0.155659	919064	59.3	0	850000		658.89
532	2020	0	0.0004341	4.48e-05	0.0001313	0.0009541	2	1	1	0.493387	0.098764	0.163699	114800000	81	0.070818	1.1633e+06	57.1	0	1150000	6	668.38
533	2009	1	1.4e-05	3.07e-05	6.11e-06	4.7e-06	2	2	0	0.662236	-0.051564	0.322944	747300000	28	0.141296	3.73333e+06	0	0	750000		595.399
533	2010	0	2.09e-05	5.03e-05	6.02e-06	4.84e-06	2	2	0	0.596963	0.101006	0.118051	504900000	109	0.12784	4.80138e+06	0	0	750000		720.09
533	2013	0	2.86e-05	6.94e-05	6.79e-06	6.17e-06	2	1	0	0.497427	0.179801	0.756007	955100000	100	0.079265	6.02372e+06	63	66	750000		619.6
533	2015	0	0.0001257	5.43e-05	4.07e-05	0.0002444	2	2	0	0.49158	0.067465	0.049923	1275000000	98	0.066752		67	72.4	1030000		720.62
533	2016	0	9.39e-05	5.02e-05	3.32e-05	0.0001708	2	1	0	0.367516	0.088845	-0.026697	1236000000	96	-0.046332		65.8	74	1030000		653.27
533	2018	0	0.0003106	6.36e-05	3.42e-05	0.0006909	2	1	0	0.622565	0.288028	-0.568672	1138000000	118	0.140729	429932	60	0	1030000		432.5
533	2019	0	0.0001205	6e-05	1e-05	0.0002397	2	1	0	0.630724	-0.869331	-0.069141	1060000000	114	-0.008755	1.55623e+06	59.3	0	1030000		532.41
533	2020	0	0.0001177	6.16e-05	1e-05	0.0002275	2	1	0	0.610891	0.022665	0.087092	1008000000	85	0.193737	2062558	57.1	0	1030000	6	532.83
534	2007	0	4.25e-05	3.97e-06	0.0001598	3.99e-06	2	1	0	0.22102	1.77884	0.267672	12664975	98	-0.318997		0	0	469000		595.399
534	2008	0	1.77e-05	5.47e-06	5.61e-05	4.7e-06	2	1	0	0.511829	-0.537745	-0.09038	25321319	116	0.165718		0	0	600000		595.399
534	2009	0	1.8e-05	5.38e-06	5.73e-05	4.84e-06	2	1	0	0.512337	0.578132	-0.054913	9.43385e+06	104	-0.059079		0	0	800000		595.399
534	2010	0	1.85e-05	4.87e-06	5.89e-05	6.17e-06	2	1	0	0.46429	-0.464292	0.00095	16472743	96	-0.086387		0	0	800000		679.9
534	2011	0	0.0034774	7.19e-05	0.0083494	0.0035779	2	1	0	0.516649	-0.29509	-0.016588	19754761	110	-0.016112	18666.7	0	60.4	800000		635.82
534	2012	0	0.001962	0.0014846	9.4e-06	0.0036219	2	1	0	0.613467	1.46368	0.78686	133500000	115	0.084096	172725	0	63.1	1000000	4	640.85
534	2013	0	0.0028963	0.0001647	0.0072343	0.0026448	2	1	0	0.595931	0.951972	0.123505	279600000	114	0.100125	14416.8	63	66	1000000	3	607.38
534	2014	0	0.0021346	0.0009839	0.0002821	0.0042432	2	1	0	0.532798	-0.501698	0.261266	6.10845e+06	57	0.048922	1.74449e+06	67	68.5	1000000	3	674.83
534	2016	0	0.0027191	0.0004475	0.0070405	0.0023112	2	1	0	0.403374	-0.365107	-0.152229	34829623	58	-0.126277	6450	65.8	74	1000000	3	669.97
534	2018	1	0.0050516	0.0007574	0.0147361	0.0037246	2	1	0	0.409483	-0.180938	-0.005994	8.06417e+06	113	-0.090996	2.00591e+06	60	0	1700000	8	516.55
534	2019	0	0.0050266	0.0011915	0.0152063	0.0032299	2	1	0	0.540409	0.667896	-0.383198	107900000	58	0.045003	2.94789e+06	59.3	0	1700000	5	580.26
536	2009	0	0.0036226	0.0003721	0.0105152	0.0023211	2	2	1	0.404139	-0.440426	0.159684	0	104	0.016366		0	0	530000		595.399
536	2010	0	0.002547	0.0004315	0.0039619	0.0035982	2	2	0	0.327206	31.2959	61.1419	599900000	80	-0.014395	2.04419e+06	0	0	580000	2	882.85
536	2011	0	0.0024525	0.0003376	0.0003454	0.0056588	2	2	0	0.269682	-0.332233	0.048166	618700000	66	-0.120377	1.65358e+06	0	57	930000	7	774.85
536	2012	0	0.0001	7.2e-06	3.42e-05	0.0002202	2	2	0	0.437781	-0.105065	-0.020837	803100000	72	0.088439	1.32137e+06	0	61.3	1000000	5	774.06
536	2013	0	0.0001827	4.26e-05	3.23e-05	0.0003965	2	2	0	0.619171	2.24046	0.136336	3288000000	114	0.221775	3.74837e+06	57	64.1	2000000	4	559.14
536	2014	0	0.0002922	0.0005512	3.15e-05	0.000209	2	2	0	0.617403	0.37592	0.079472	3031000000	65	0.182011		54	65.5	1940000	4	292.67
536	2015	0	3.53e-05	2.49e-05	1e-05	5.71e-05	2	2	0	0.663016	-0.215309	-0.242757	1823000000	57	0.182458		52	69.6	1870000	7	648.51
536	2016	0	2.43e-06	2.19e-06	3.65e-06	1.92e-06	2	2	0	0.309024	-0.149747	3.32907	1902000000	79	-0.156917	3.63802e+06	49	69.7	1795000	9	322.2
536	2017	0	3.94e-06	3.75e-06	4.84e-06	3.57e-06	2	2	0	0.389247	0.161915	-0.019289	2154000000	60	-0.159411	5.67996e+06	47	0	1840000	6	298.78
536	2018	0	1.26e-05	2.77e-05	5.3e-06	3.99e-06	2	2	0	0.605061	0.778388	-0.41269	433900000	116	0.024634	15692594	44	0	1770000	6	242.21
536	2019	0	1.31e-05	2.78e-05	6.02e-06	4.84e-06	2	2	0	0.661928	-0.637248	-0.344259	243800000	115	-0.062174	19193694	39.8	0	1720000	6	266.91
537	2008	0	0.0013164	0.0005159	0.0035523	0.0006793	2	2	1	0.758998	0.825322	-0.012694	76318935	51	0.184931	753765	0	0	300000		595.399
537	2009	1	0.0016734	0.0006152	0.0044056	0.0010125	2	1	1	0.726146	-0.478132	0.19547	167100000	32	0.139217	771336	0	0	300000		595.399
537	2010	0	0.0010362	0.0006005	0.0028859	0.0003873	2	1	1	0.646478	0.533646	0.216045	26247751	47	0.083933	733589	0	0	300000		665.33
537	2011	0	0.0004578	0.0003634	0.001482	8.26e-06	2	1	1	0.543696	-0.276281	0.414103	3.34224e+06	47	-0.016247	485044	0	55.6	300000		686.49
537	2012	0	0.0004677	0.0004005	0.0013708	7.08e-05	2	1	1	0.538781	0.322195	0.11582	549023	49	0.135007	228580	0	58.5	540000	4	707.24
537	2013	0	1.53e-06	8.48e-07	2.35e-06	1.6e-06	2	1	1	0.5022	-0.145894	0.364413	35169.2	52	0.055801	15356.3	53	61.3	450000	4	705.75
537	2016	0	0.0009165	0.0026065	3.65e-06	1.92e-06	2	1	1	0.821369	1.88838	0.196017	0	116	0.213709		52.8	64.6	450000		697.18
537	2017	0	3.94e-06	3.75e-06	4.84e-06	3.57e-06	2	1	1	0.866964	4.63217	1.94556	6.71551e+06	78	0.211049	3.4921e+06	52	0	1230000	13	806.13
537	2018	0	0.0019565	3.97e-06	5.3e-06	0.0048157	2	1	1	0.859335	0.266993	0.106173	11667602	114	0.148796	2.49839e+06	47	0	1410000		663.57
537	2019	0	0.0010519	5.47e-06	6.11e-06	0.0025681	2	2	1	0.80533	-0.260419	0.27388	12939084	119	0.129515	1.51937e+06	43.4	0	1570000	6	656.42
537	2020	1	0.0005379	5.38e-06	5.73e-05	0.0012869	2	1	1	0.794792	-0.056511	0.128315	15032359	118	0.107524	1.20265e+06	39.9	0	1090000	10	713.22
538	2007	0	5.32e-06	5.38e-06	6.02e-06	4.84e-06	2	2	1	0.502378	0.299833	0.242773	194300000	82	0.109476	1675689	0	0			595.399
538	2008	1	9.53e-05	4.87e-06	6.79e-06	0.000227	2	2	1	0.354562	0.395971	1.23659	161300000	113	-0.044641	1.73749e+06	0	0	460000		595.399
538	2009	0	0.0001082	5.04e-06	7.18e-06	0.0002661	2	2	1	0.39556	0.246939	0.139093	235500000	112	-0.101384	692828	0	0	560000		595.399
538	2010	0	0.0011447	3.35e-05	9.4e-06	0.0028733	2	2	1	0.421651	0.394256	0.216177	460700000	83	-0.048697	637228	0	0			956.21
538	2011	0	0.0006146	6.51e-06	9.37e-06	0.0015361	2	2	1	0.38892	0.101333	0.258397	413400000	75	-0.026203	616075	0	24.8	750000		903.06
538	2012	0	0.0004248	7.2e-06	3.42e-05	0.0010219	2	2	1	0.341024	0.193572	0.264976	461100000	76	-0.040366	440558	0	28.5	900000		977.72
538	2013	0	0.0003552	8.09e-06	1e-05	0.0008688	2	2	1	0.299057	0.166363	0.284817	536500000	85	-0.074419	268476	48	32.8	900000		820.81
538	2014	0	0.000543	8.02e-06	0.0004882	0.0010465	2	2	1	0.308801	0.160839	0.251012	554900000	116	-0.019162		50	35.1	1050000		788.74
538	2015	1	0.0003759	5.84e-05	0.001035	0.0003072	2	2	1	0.298748	0.102846	0.197668	1058000000	109	-0.069386	192775	51	37.4	1050000		781.73
538	2016	0	0.0001896	8.12e-05	0.000267	0.0002449	2	2	1	0.355604	0.086775	0.171182	1012000000	110	-0.050917	156227	47.5	39.9	1550000		794.62
538	2017	0	0.0005	2.65e-05	0.0020269	1.92e-06	2	2	1	0.345081	0.094593	0.145131	1234000000	100	-0.052331	77216.2	48	0	1550000		809.18
538	2018	0	0.0008988	5.84e-05	0.0035982	3.57e-06	2	2	1	0.344171	0.103376	0.098086	1853000000	79	-0.061604	5.04694e+06	43	0	1550000		751.49
538	2019	0	0.0006979	5.16e-05	0.0024754	0.0001667	2	2	1	0.232755	0.140346	0.912407	2038000000	85	-0.216437	8.85846e+06	39.7	0	1860000	7	797.26
538	2020	0	0.0002863	5.61e-05	0.0010729	4.7e-06	2	2	1	0.305607	0.070229	0.006407	3554000000	84	-0.179812	11215852	38.1	0	1900000	6	814.34
540	2008	0	0.0011805	5.04e-06	7.18e-06	0.0029944	2	2	0	0.7204	0.58132	0.837298	143400000	42	0.239683	20347.2	0	0	350000		595.399
540	2009	1	0.0001544	3.35e-05	4.07e-05	0.0003362	2	2	0	0.801839	0.734928	0.55314	193000000	68	0.275365	22365.3	0	0	400000		595.399
540	2010	0	0.0004602	9.02e-05	3.32e-05	0.0010575	2	2	0	0.848338	1.11467	0.509074	280200000	110	0.349533		0	0	650000		843.45
540	2011	0	9.1e-05	0.0001418	3.42e-05	8.06e-05	2	2	0	0.863577	0.083857	0.30697	138200000	115	0.265876		0	24.2	1800000		690.26
540	2012	0	0.0002716	0.0003795	0.0002695	0.0001762	2	2	0	0.89857	0.174911	0.069109	51920651	115	0.224904	3.64398e+06	0	28.6	2200000		718.05
540	2013	0	0.0005627	0.0003856	0.0002598	0.0008887	2	1	0	0.899756	0.841921	0.390976	941500000	110	0.179038	4.29437e+06	43	32.9	2600000		633.69
540	2014	0	0.0005609	0.0001642	0.001017	0.0006655	2	1	0	0.824051	0.571237	1.08962	853800000	45	0.08509		48	34.9	2800000		656.98
540	2015	0	0.0005929	9.78e-05	0.0011401	0.0007476	2	1	0	0.766098	0.309176	0.697137	1223000000	35	0.067526		42	38.4	3100000		692.99
540	2019	0	6.42e-05	9.05e-05	0.0001286	8.26e-06	2	1	0	0.826794	0.094794	0.053179	1232000000	119	0.115716	46674192	41.6	0	4800000		688.51
540	2020	0	5.6e-05	8.12e-05	0.0001063	8.64e-06	2	1	0	0.843467	0.196354	0.044148	2040000000	118	0.082749	53267895	40.5	0	4550000		531.81
541	2008	0	6.23e-05	8.02e-06	1e-05	0.0001396	2	2	0	0.069799	0.153213	-0.127795	217900000	97	-0.337163		0	0	460000		595.399
541	2009	0	7.69e-05	2.73e-05	1e-05	0.0001542	2	2	0	0.096525	-0.073086	0.027833	284400000	117	-0.338521		0	0	460000		595.399
541	2010	0	0.0001133	2.49e-05	5.28e-05	0.0002206	2	2	0	0.101122	0.136506	0.03924	317200000	116	-0.364176		0	0	620000		709.01
541	2011	0	0.0004112	0.0003386	0.001176	1.6e-06	2	2	0	0.100524	0.153389	0.009304	300200000	114	-0.31483		0	60.4	720000		693.92
541	2012	0	5.64e-05	5.09e-05	0.0001563	1.92e-06	2	2	0	0.130811	0.017555	0.055968	334000000	114	-0.232904		0	63.1	720000	4	0
541	2013	0	7.8e-05	5.84e-05	0.000231	3.57e-06	2	2	0	0.132906	0.180728	-0.023961	390200000	113	-0.19163		63	66	1696000	3	570.11
541	2015	0	5.91e-05	5.16e-05	0.0001598	3.99e-06	2	2	1	0.163774	-0.000822	0.634429	366400000	84	-0.218718	1.25478e+06	67	72.4	1727800	2	536.63
541	2017	0	5.32e-06	5.47e-06	6.11e-06	4.7e-06	2	2	1	0.15437	0.163675	-0.041123	756300000	87	-0.113386	1715168	64	0	1780000		603.39
541	2018	0	5.32e-06	5.38e-06	6.02e-06	4.84e-06	2	2	1	0.223124	-0.004952	-0.095491	834400000	86	-0.08963	1.27414e+06	60	0	1780000	1	596.03
541	2019	0	5.86e-06	4.87e-06	6.79e-06	6.17e-06	2	2	1	0.205303	-0.115901	0.130398	712200000	99	-0.19466	887660	59.3	0	1780000	2	621.45
541	2020	0	0.003262	0.0001974	0.0111791	0.0011507	2	2	1	0.259076	0.132379	0.286255	1134000000	97	-0.180334	773962	57.1	0	1720000	4	667.88
543	2008	1	8.06e-05	6.16e-05	0.0002383	9.12e-06	2	2	1	0.541113	0.097143	-0.318353	269900000	75	-0.133122		0	0	470000	3	595.399
543	2009	1	4.75e-05	5.82e-05	0.0001063	8.64e-06	2	2	1	0.503836	0.174877	0.343474	357900000	69	-0.169641	31574.1	0	0	210000	2	595.399
543	2010	0	3.94e-06	3.75e-06	4.84e-06	3.57e-06	2	2	1	0.58094	0.158105	-0.050227	409200000	75	-0.098453	19351.9	0	0	210000	2	583.52
543	2011	0	4.31e-06	3.97e-06	5.3e-06	3.99e-06	2	2	1	0.667547	0.380596	-0.077492	633200000	81	-0.038298	7129.64	0	26.6	620000	2	529.66
543	2012	1	5.32e-06	5.47e-06	6.11e-06	4.7e-06	2	2	1	0.670248	0.374274	0.157652	928700000	80	-0.086535		0	31.3	780000	3	701.33
543	2013	0	0.0001561	2.78e-05	6.02e-06	0.0003575	2	2	1	0.543037	0.435643	0.754943	1395000000	76	-0.134759	603097	64	35.9	982400	3	725.27
543	2014	0	0.0005312	4.78e-05	0.0002682	0.0011092	2	2	1	0.455475	0.026968	0.254465	1202000000	79	-0.11457		64	36.9	1334200	2	678.23
543	2015	0	0.0013814	2.73e-05	0.0035443	0.0012807	2	1	1	0.424879	-0.16271	0.046884	1138000000	89	-0.141137		65	39.4	1025100	2	729.24
543	2016	0	0.0010264	6.73e-06	0.0039304	0.0001413	2	1	1	0.450682	0.065945	0.135703	1384000000	95	-0.089407	726119	66.9	44.3	1218800	2	635.21
543	2017	0	0.0013571	0.0001084	0.0001533	0.0032251	2	2	1	0.480776	0.251019	-0.073556	1239000000	81	-0.114519	973989	67	0	1194000	2	672.21
543	2018	0	0.0009475	8.21e-05	0.0002285	0.002131	2	1	1	0.501899	0.076198	0.04432	1494000000	115	-0.147349	665529	62	0	1300000	2	700.53
543	2019	0	0.0012333	9.53e-05	0.0002566	0.0028261	2	1	1	0.4456	0.16329	0.267056	1569000000	114	-0.183602	8.34812e+06	60.1	0	1480000	3	719.69
543	2020	0	0.0003204	9.74e-05	0.0002474	0.0005584	2	1	1	0.425592	0.038606	0.061055	1711000000	84	-0.193315	11053032	57.4	0	1515000	2	718.52
544	2007	0	7.67e-06	6.51e-06	9.37e-06	7.65e-06	2	2	1	0.345771	-0.708102	0.160501	63317872	70	-0.070577		0	0	220000		595.399
544	2008	0	0.0002605	7.2e-06	3.42e-05	0.0006164	2	2	1	0.381446	0.114332	0.178284	112700000	83	0.008724		0	0	220000		595.399
544	2009	1	0.000457	0.0003411	3.23e-05	0.0008107	2	2	1	0.309714	0.211628	0.128887	153400000	71	-0.079866		0	0	220000		595.399
544	2010	0	2.17e-05	8.02e-06	1e-05	4.04e-05	2	2	1	0.410177	0.086535	0.143369	164000000	88	0.024693		0	0	220000		620.6
544	2011	0	5.52e-05	5.84e-05	1e-05	7.6e-05	2	2	1	0.508813	0.319648	0.145656	213400000	88	0.157028	343333	0	27.5	220000		682.62
544	2012	0	8.85e-06	8.43e-06	1e-05	8.64e-06	2	2	1	0.456757	0.276692	0.153225	283900000	85	0.026358	607693	0	30.4	410000		689.94
544	2013	0	0.0023879	0.0014141	0.0028639	0.0029883	2	1	1	0.544197	0.177584	0.086745	347900000	86	0.104827	344095	49	34.9	420000		565.4
544	2016	0	0.0027376	0.0022904	0.0028045	0.0030967	2	1	1	0.152379	0.61414	4.27742	219700000	107	-0.294524	170802	45.1	43.4	420000		592.58
544	2017	1	0.0033613	0.0050156	0.0024545	0.0024609	2	1	1	0.175362	0.0135	0.060329	551200000	89	-0.317248		47	0	550000		667.87
544	2018	0	0.0059125	0.0020187	0.0168024	0.0029888	2	1	1	0.330266	0.270986	0.091564	549600000	101	-0.16654	1.58895e+06	48	0	550000		682.83
544	2019	0	0.0032392	0.0023532	0.0060018	0.002478	2	1	1	0.40869	0.349786	0.05748	373600000	86	-0.157017	1.51239e+06	44.9	0	550000		714.55
544	2020	0	0.0054473	0.00131	0.0195617	0.0016905	2	1	1	0.576077	0.302111	0.066312	458200000	84	0.047476	2.78376e+06	42.7	0	550000		655.79
545	2008	0	0.0008619	0.0009706	0.0001293	0.0012203	2	2	0	0.931354	0.142069	0.158714	78922705	104	0.562248		0	0	400000		595.399
545	2009	0	0.0081679	0.0007305	0.0002771	0.0193598	2	2	0	0.963965	-0.074283	-0.645424	84724342	97	0.568297		0	0	400000		595.399
545	2013	1	0.003055	0.0009527	0.0019523	0.0054392	2	2	0	0.357445	7.28693		34988874	23	0.043083	8306.56	45	42.3	480000	1	745.42
545	2014	1	6.48e-05	0.0001234	8.25e-05	3.99e-06	2	1	0	0.231992	-0.078429	1.15381	34956776	41	-0.015884		49	45.2	680000		575.12
545	2015	0	0.0007194	0.0001404	0.0007257	0.0012105	2	1	0	0.300855	-0.023656	0.086991	30679161	116	-0.119731	4792	47	47.7	680000		638.07
545	2016	0	0.001228	0.0017891	0.0019943	0.0002821	2	1	0	0.294113	0.416085	0.078072	36568685	23	-0.041926	3034.72	41.3	50.9	760000		731.78
545	2017	0	0.0012843	0.000623	0.0009212	0.0021197	2	1	0	0.271909	0.575404	0.052989	66951060	109	-0.075355	1277.44	43	0	1200000	4	667.18
545	2018	0	0.002476	0.0010295	0.0010472	0.0046955	2	1	0	0.34333	0.117143	0.024592	67104395	87	0.008337	41037.7	42	0	1280000	4	643.46
545	2019	0	0.0018126	0.001428	0.0010178	0.0026518	2	1	0	0.32825	0.040198	0.011378	88073104	141	-0.03945	32547.1	40.7	0	1280000	4	682.25
545	2020	0	0.0015107	0.0013938	0.0010415	0.0018913	2	1	0	0.37427	0.052361	-0.129829	94991717	118	-0.007346	23349	40.5	0	1660000	4	620.7
546	2008	0	0.0043237	4.87e-06	0.0178741	6.17e-06	2	2	1	0.744049	-0.41945	-0.409392	438792	87	0.231745		0	0	280000		595.399
546	2009	1	2.32e-05	5.02e-05	9.37e-06	7.65e-06	2	2	1	0.628178	4.47478	0.044322	286929	118	0.081342		0	0	260000	2	595.399
546	2010	0	2.16e-05	4.48e-05	1e-05	8.37e-06	2	2	1	0.678717	-0.761549	0.031651	283278	110	0.18909	2062.5	0	0	350000	2	691.66
546	2011	1	3.18e-05	4.26e-05	5.47e-05	8.72e-06	2	1	1	0.585151	1.21716	0.127661	9.86423e+06	110	0.063483		0	35.2		2	691.01
546	2012	0	3.02e-05	2.58e-05	7.47e-05	9.12e-06	2	1	0	0.573679	-0.347023	0.024618	4.13384e+06	113	0.152188		0	38.6	449400		579.58
546	2013	1	0.0001777	0.0002698	9.04e-05	0.0001437	2	2	0	0.301097	-0.025201	0.124471	9127.5	51	-0.139265		45	42.3	450000		628.84
546	2014	0	2.78e-05	7.18e-05	5.3e-06	3.99e-06	2	2	0	0.581223	10.2257	7.44738	31697790	65	0.30983		49	45.2	800000		598.49
546	2015	0	4.81e-05	0.0001296	6.11e-06	4.7e-06	2	2	0	0.543304	0.374537	0.166431	512900000	119	0.167231	2.84175e+06	47	47.7	1350000		668.16
546	2016	0	5.32e-06	5.38e-06	6.02e-06	4.84e-06	2	2	0	0.544929	0.112574	0.166332	987600000	96	0.181951	2.76446e+06	41.3	50.9	1450000		692.61
546	2018	0	5.86e-06	4.87e-06	6.79e-06	6.17e-06	2	2	0	0.493778	0.633541	0.101764	979300000	115	0.017492	4.69352e+06	42	0	1950000		617.95
546	2020	0	6.13e-06	5.04e-06	7.18e-06	6.49e-06	2	2	0	0.460148	0.075178	0.080162	1090000000	106	-0.042578	5610474	40.5	0	1950000		648.64
547	2008	0	0.016342	0.0006039	0.0484166	0.0104853	2	2	0	0.324883	-0.096215	-0.469413	156100000	103	-0.196833		0	0	500000		595.399
547	2009	0	0.0252054	0.0010701	0.0420289	0.0361959	2	2	0	0.300991	-0.033505	0.260535	160700000	75	-0.146251		0	0	600000		595.399
547	2010	0	0.0072296	0.0016832	0.0030316	0.0146615	2	2	0	0.280524	0.153553	0.13648	186800000	104	-0.172895	350000	0	0	600000		613.06
547	2011	0	0.0111841	0.0005142	0.0052184	0.0239524	2	2	0	0.244076	-0.113546	0.222125	181200000	101	-0.230657	290000	0	57	600000		703.14
547	2012	0	0.0127179	0.0001448	0.020114	0.0196905	2	2	0	0.318555	0.039774	0.068826	254300000	107	-0.053639	230000	0	61.3	600000		709.04
547	2013	0	0.0111125	8.43e-06	0.0007859	0.0259748	2	2	0	0.373312	0.488975	0.009396	360400000	106	-0.016219		57	64.1	700000		682.15
547	2014	0	0.0101025	5.47e-06	0.0408822	4.7e-06	2	2	0	0.300708	0.478632	0.369678	427100000	63	-0.091085	2.23756e+06	54	65.5	1230000		711.21
547	2015	0	0.0113753	2.78e-05	0.0457579	6.71e-05	2	2	1	0.189144	0.120198	1.25903	556000000	104	-0.200831	1.44322e+06	52	69.6	1610000		689.58
547	2018	0	0.0014303	0.0011069	0.0028592	0.0008317	2	1	1	0.22516	0.505175	0.273008	1399000000	109	-0.24166	27442600	44	0	1990000		684.96
547	2019	1	0.0015075	0.0012085	0.0018698	0.0015501	2	1	1	0.24599	0.10076	0.133082	1816000000	119	-0.230718	41411163	39.8	0	1990000		683.11
547	2020	0	0.0014759	0.0013728	0.0036087	0.0002925	2	2	1	0.248536	0.071193	0.141103	2049000000	116	-0.212496	59736046	39.6	0	1990000		727.71
548	2007	1	1.33e-05	8.99e-06	3e-05	8.26e-06	2	2	1	0.29758	0.308291	0.304115	14207129	77	-0.201641	141301	0	0	600000		595.399
548	2008	0	2.36e-05	8.43e-06	3.13e-05	3.28e-05	2	2	1	0.332116	-0.226049	-0.035979	15305645	104	0.001933		0	0	600000		595.399
548	2009	1	4.31e-06	3.97e-06	5.3e-06	3.99e-06	2	2	1	0.331394	-0.144024	0.017877	36788624	112	-0.208465		0	0	600000		595.399
548	2010	0	5.32e-06	5.47e-06	6.11e-06	4.7e-06	2	1	1	0.329299	0.599479	0.046982	107600000	88	-0.166698		0	0	600000		631.37
548	2011	0	5.32e-06	5.38e-06	6.02e-06	4.84e-06	2	1	1	0.277067	-0.170122	0.014004	59116635	115	-0.192777		0	29.5	600000		658.38
548	2012	0	4.37e-05	4.87e-06	0.0001635	6.17e-06	2	1	1	0.292067	0.016667	0.019785	60457478	108	-0.183741		0	33.3	750000		684.51
548	2013	0	1.55e-05	6.73e-06	4.07e-05	7.76e-06	2	1	1	0.228587	0.005054	-0.020067	28446818	86	-0.25515		52	36.3	900000	2	612.28
548	2014	0	0.000152	9.75e-05	8.13e-05	0.0002447	2	1	1	0.219023	-0.073904	0.012457	33659032	99	-0.23868		57	38.6	900000	2	680.93
548	2015	0	7.86e-05	7.2e-06	5.84e-05	0.0001529	2	1	1	0.273105	-0.082008	-0.01365	21170099	98	-0.188155		58	39.9	800000	2	601.5
548	2016	0	7.6e-05	8.09e-06	1e-05	0.0001757	2	1	1	0.348942	0.165839	0.033426	22865158	109	-0.091831		56.8	44.4	800000	2	694.09
548	2017	0	3.82e-05	8.02e-06	3.15e-05	6.85e-05	2	1	1	0.21483	3.17786	0.056882	31009621	109	-0.208075		54	0	800000	2	697.32
548	2018	0	8.68e-05	2.73e-05	1e-05	0.0001776	2	1	1	0.231998	-0.704813	0.002059	15702504	80	-0.123426		51	0	800000	2	604.27
548	2019	0	3.95e-05	8.43e-06	1e-05	8.13e-05	2	1	1	0.265587	-0.120158	0.021814	16543347	86	-0.11705		46.9	0	670000	3	584.15
548	2020	0	0.0004145	4.87e-06	0.0016979	6.17e-06	2	1	1	0.20753	0.853939	0.072085	18167730	90	-0.182443		47.4	0	820000	4	696.8
550	2008	0	8.21e-05	8.12e-05	1e-05	0.0001192	1	1	1	0.30395	0.032632	0.148204	167200000	75	-0.14595	5591475	0	0	1320000		595.399
550	2009	0	1.34e-05	3.1e-05	4.84e-06	3.57e-06	1	1	1	0.403587	0.171474	0.1917	66959113	63	-0.024866	11659404	0	0	1320000		595.399
550	2010	0	0.0003166	0.0008491	8.25e-05	3.99e-06	1	1	1	0.444496	0.492382	0.261933	166300000	75	-0.001123	14209975	0	0	1320000		813.95
550	2011	0	0.0041729	0.0100807	0.0028177	4.7e-06	1	1	1	0.37164	0.123245	0.189749	308600000	74	-0.011541	20048916	0	24.4	1320000		763.13
550	2012	0	0.0029762	0.0017463	0.0075867	0.0012105	1	1	1	0.375408	0.022071	0.102614	367000000	73	0.007208	17131844	0	28.5	2120000		745.4
550	2013	0	0.0049909	0.0064961	0.0051324	0.0035952	1	1	1	0.443279	0.214535	0.120598	466300000	72	0.006877	17678435	58	32.6	2240000		777.53
550	2014	0	0.0040682	0.0013824	0.0081449	0.0040014	1	1	1	0.456394	0.237664	0.154909	689300000	72	-0.021139	18968695	62	34.1	2440000		713.85
550	2015	0	0.0047231	0.0055839	0.0027788	0.0051524	1	1	1	0.430844	-0.040629	0.130464	1456000000	77	-0.020208	28682127	60	38.7	2440000		679.93
550	2017	0	0.0095048	0.0073474	0.0050653	0.0142007	1	1	1	0.52348	0.21458	0.013149	2307000000	81	0.010007	38796022	53	0	2450000		639.59
550	2018	0	0.00528	0.0113365	0.0021575	0.0018658	1	1	1	0.556152	-0.082068	-0.174024	2675000000	85	-0.003478	47841478	51	0	2450000		544.34
550	2019	0	0.0044516	0.007228	0.0035892	0.0025125	1	1	1	0.568016	0.023948	0.010792	2208000000	84	0.044186	63145855	48.7	0	2550000		663.82
550	2020	0	0.0038306	0.0041991	0.0015906	0.0046393	1	1	1	0.610204	0.092554	0.046673	3000000000	85	0.062626	67527580	48.7	0	2550000		692.08
551	2007	0	1.8e-05	5.38e-06	5.73e-05	4.84e-06	2	2	1	0.522984	0.118637	0.040536	156500000	88	0.105567	342375	0	0	960000		595.399
551	2008	1	5.86e-06	4.87e-06	6.79e-06	6.17e-06	2	2	1	0.508555	0.02751	0.021328	163900000	86	0.028879	257142	0	0	960000		595.399
551	2009	0	1.51e-05	5.04e-06	4.36e-05	6.49e-06	2	2	1	0.514775	0.027469	0.067317	197300000	41	0.039694	176667	0	0	960000		595.399
551	2010	0	6.2e-05	6.73e-06	0.0002294	7.76e-06	2	2	1	0.465396	0.306478	0.604691	318700000	77	0.002849	96667	0	0	960000		702.78
551	2011	0	0.0004592	0.0010089	0.0003934	7.65e-06	2	2	1	0.478884	0.137629	0.034044	345300000	76	-0.001834	145490	0	46.8	1100000		702.34
551	2012	0	0.0012701	0.0003873	0.0001556	0.0027047	2	2	1	0.488602	-0.175818	0.002598	465600000	107	-0.062723	203236	0	50	1100000		705.12
551	2013	0	0.001831	0.001212	0.0057484	8e-05	2	2	1	0.497835	0.084108	0.040206	468000000	87	-0.064344	151745	73	51.7	1400000		758.52
551	2014	0	0.0011559	0.0015983	0.0022397	0.0002248	2	2	1	0.463045	0.016394	0.024945	476600000	86	-0.083767		63	53.8	1400000		748.64
551	2015	0	2.43e-06	2.19e-06	3.65e-06	1.92e-06	2	2	1	0.482095	-0.044352	-0.024845	563400000	85	-0.033111		64	55.5	1600000		639.95
551	2016	0	3.94e-06	3.75e-06	4.84e-06	3.57e-06	2	2	1	0.486747	0.034015	0.197968	504500000	83	-0.020274		63.5	56.6	1700000		688.3
551	2017	0	4.31e-06	3.97e-06	5.3e-06	3.99e-06	2	2	1	0.49669	0.130459	0.031079	530500000	87	0.04446		64	0	1800000		735.23
551	2018	0	5.32e-06	5.47e-06	6.11e-06	4.7e-06	2	2	1	0.508004	0.147185	0.015139	551500000	80	0.04605		61	0	1800000		700.21
551	2019	0	5.32e-06	5.38e-06	6.02e-06	4.84e-06	2	2	1	0.483675	0.068332	0.11149	690500000	80	0.027065		60.2	0	1800000		722.77
551	2020	1	5.86e-06	4.87e-06	6.79e-06	6.17e-06	2	2	1	0.469686	-0.002115	0.107177	566800000	78	0.023853		55.4	0	1350000		703.66
552	2009	1	0.0004408	0.001152	0.0001598	3.99e-06	2	2	1	0.302127	0.576431	0.012076	119800000	78	0.119023	208000	0	0	180000		595.399
552	2010	0	0.0005318	0.0011219	0.0004573	7.88e-05	2	1	1	0.303679	0.449461	0.063458	69983071	79	-0.020754	112000	0	0	180000		680.81
552	2011	0	0.0007945	0.0009031	0.0013744	0.0003474	2	1	1	0.317642	0.32019	0.151627	177300000	104	0.006843	56000	0	27.4	180000		718.08
552	2012	1	0.0069254	0.0024572	0.0021514	0.0136649	2	1	1	0.573852	2.7478	3.32787	494300000	81	0.29532	124064	0	31	600000		713.71
552	2014	0	0.0143098	0.0043684	0.0276819	0.0151332	2	1	1	0.570138	-0.088393	0.039344	664600000	86	0.145681		53	36.8	1000000		675.06
552	2015	0	0.0034609	0.0019365	0.0075596	0.0022899	2	1	1	0.338593	-0.159611	1.26029	868700000	85	-0.122297	3.22081e+06	54	38.8	1000000		623.57
552	2016	0	0.0024238	0.0016072	0.0048201	0.0016643	2	1	1	0.305095	0.108152	0.026123	700000000	83	-0.222747	3.35192e+06	55	42.4	1000000		636.65
552	2017	0	0.0017753	0.0017323	0.0005189	0.0025159	2	1	1	0.299799	0.181961	0.093484	417600000	82	-0.232441	4.59636e+06	52	0	1000000		640.75
552	2018	0	0.0012023	3.97e-06	5.3e-06	0.0029567	2	1	1	0.279271	0.059795	0.062695	289200000	84	-0.211865	4.01059e+06	49	0	1000000	1	679.56
552	2020	0	0.0016706	0.003801	0.001083	0.0002273	2	1	1	0.369849	-0.075595	0.096451	492000000	88	-0.13596	6.61921e+06	43	0	2300000		544.05
555	2014	0	0.0002417	8.48e-07	2.35e-06	0.0005967	2	1	0	0.537506	-0.163798	0.539487	2239000000	86	0.092795		67	68.5	1880000	6	719.77
555	2016	0	0.0001489	2.19e-06	0.0001563	0.0002708	2	1	0	0.507574	0.224	0.417108	2630000000	87	0.113209	26863970	65.8	74	1650000	6	641.01
555	2017	0	4.09e-05	3.1e-05	0.0001178	3.57e-06	2	1	0	0.537705	0.022507	0.05955	3189000000	86	0.092573	106300000	64	0	1770000	6	659.48
555	2018	0	2.34e-05	3.97e-06	8.25e-05	3.99e-06	2	2	0	0.530334	0.168605	0.013718	3006000000	85	0.064181	106000000	60	0	1770000	6	652.13
555	2019	0	1.77e-05	5.47e-06	5.61e-05	4.7e-06	2	1	0	0.505153	0.045849	0.059446	3304000000	87	0.062476	119600000	59.3	0	2150000	6	619.32
555	2020	0	1.8e-05	5.38e-06	5.73e-05	4.84e-06	2	1	0	0.528217	0.054635	0.068305	1947000000	88	0.106924	75007175	57.1	0	2530000	6	603.06
557	2018	0	3.94e-06	3.75e-06	4.84e-06	3.57e-06	2	2	1	0.146288	0.057979	0.224944	120300000	115	-0.329511	1.10362e+06	50	0	400000	4	410.6
557	2019	0	4.31e-06	3.97e-06	5.3e-06	3.99e-06	2	1	1	0.058221	0.032127	0.009299	123600000	86	-0.407432	577859	44.4	0	400000	4	534.14
557	2020	0	5.32e-06	5.47e-06	6.11e-06	4.7e-06	2	1	1	0.0594	0.080006	0.034686	110900000	105	-0.408452	159764	45.1	0	400000	5	651.46
558	2008	1	0.0001056	0.0001905	3e-05	7.19e-05	2	2	0	0.736705	-0.138054	0.271503	1.47692e+06	75	0.191708	32369.4	0	0	850000		595.399
558	2009	1	9.9e-05	0.0001707	3.13e-05	7.08e-05	2	2	0	0.73576	0.318102	0.308268	1.10956e+06	38	0.238225	1383627	0	0	850000		595.399
558	2010	0	2.43e-06	2.19e-06	3.65e-06	1.92e-06	2	2	0	0.76416	0.733026	0.318833	594119	59	0.21967	1.2992e+06	0	0	850000		724.74
558	2011	0	0.0001142	3.75e-06	0.0004573	3.57e-06	2	2	0	0.781555	-0.421645	0.138615	3.40532e+06	96	0.247639	1.29587e+06	0	56.1	850000		717.35
558	2012	0	4.31e-06	3.97e-06	5.3e-06	3.99e-06	2	2	0	0.806471	0.256687	0.126606	2.7905e+06	86	0.219997	1003211	0	59	800000	3	700.84
558	2013	0	5.32e-06	5.47e-06	6.11e-06	4.7e-06	2	2	0	0.843875	0.755393	-0.140307	12843350	86	0.230639	577124	65	60.8	1100000		607.16
558	2015	0	3.11e-05	4.87e-06	0.0001112	6.17e-06	2	2	0	0.521308	-0.203092	-0.225293	32064586	117	-0.022238	62829.3	59	65.3	1200000		599.75
558	2017	0	2.4e-05	5.04e-06	8.02e-05	6.49e-06	2	2	0	0.457423	-0.625869	0.005291	15385492	117	-0.061916	26707.4	56	0	950000		656.47
558	2018	0	7.58e-05	6.73e-06	9.4e-06	0.0001806	2	2	0	0.509575	-0.465676	-0.02496	50790497	115	-0.014997	585713	53	0	950000		654.91
558	2020	0	0.0001032	7.21e-05	9.37e-06	0.0001894	2	2	1	0.436977	-0.131014	-0.051297	9.57319e+06	99	-0.099165	144945	47.5	0	1180000		634.18
559	2008	1	0.0014252	0.0040148	0.0001178	3.57e-06	2	2	0	0.692608	0.190659	-0.263589	680500000	79	0.170204	1.31371e+06	0	0	993000		595.399
559	2009	1	0.0001745	0.000219	0.0003919	3.99e-06	2	2	0	0.676859	0.149846	0.051541	938800000	117	0.16214	4.29734e+06	0	0	1143000		595.399
559	2010	0	0.0001371	0.0002083	0.0002567	4.7e-06	2	1	0	0.499961	0.399489	1.15187	1077000000	71	-0.027061	5.4502e+06	0	0	1470000		732.86
559	2011	0	5.32e-06	5.38e-06	6.02e-06	4.84e-06	2	1	0	0.531791	0.047221	0.020486	1297000000	76	0.040154	5.14733e+06	0	56.1	1500000		684.54
559	2012	0	5.86e-06	4.87e-06	6.79e-06	6.17e-06	2	1	0	0.535614	0.043771	-0.035338	1438000000	86	0.060846	11282893	0	59	1500000		708.24
559	2013	0	0.0003114	3.91e-05	7.18e-06	0.0007518	2	1	0	0.605592	0.088004	-0.03372	1642000000	86	0.14615	11086059	65	60.8	1600000		648.78
559	2014	0	0.0003101	8.11e-05	9.4e-06	0.0007081	2	1	0	0.633816	0.050192	0.134321	1769000000	84	0.200885		62	62.9	1600000		699.92
559	2016	0	2.32e-05	5.02e-05	9.37e-06	7.65e-06	2	1	0	0.589862	0.04483	0.031244	2016000000	55	0.143164	19533274	58.1	65.6	1800000		659.3
559	2017	0	0.0002133	0.0004551	8.27e-05	8.06e-05	2	1	0	0.532298	0.035691	0.141504	1916000000	87	0.1062	30809877	56	0	1800000		608.93
559	2018	0	0.0002335	8.09e-06	0.0002695	0.000414	2	1	0	0.546613	0.042201	0.013033	1841000000	85	0.114864	40127181	53	0	1800000		696.03
559	2019	0	0.0001026	5.63e-05	1e-05	0.0001952	2	1	0	0.54705	-0.063812	-0.002638	1929000000	107	0.098514		48.4	0	1800000		641.11
559	2020	0	1.33e-05	8.99e-06	3e-05	8.26e-06	2	1	0	0.428987	0.023615	0.623489	1864000000	84	-0.032831	51505838	47.5	0	1800000		644.18
560	2007	0	0.004464	0.0006193	0.0047048	0.007686	2	2	0	0.891053	-0.093835	0.604583	8.77196e+06	106	0.415171	1.03024e+06	0	0	600000		595.399
560	2008	1	2.43e-06	2.19e-06	3.65e-06	1.92e-06	2	2	0	0.764406	0.176277	1.82209	3.40749e+06	112	0.242761	718092	0	0		2	595.399
560	2009	0	3.94e-06	3.75e-06	4.84e-06	3.57e-06	2	2	0	0.788744	0.032676	0.037092	31972365	98	0.220049	1.16151e+06	0	0	600000	4	595.399
560	2010	0	4.31e-06	3.97e-06	5.3e-06	3.99e-06	2	2	0	0.815963	0.089484	0.021644	17905751	67	0.216171	1.16033e+06	0	0	600000	4	685.18
560	2011	0	2.67e-05	6.74e-05	6.11e-06	4.7e-06	2	2	0	0.75425	0.112846	0.658333	11061323	108	0.149662	959529	0	24.8	600000	8	701.41
560	2012	0	0.0015725	5.38e-06	6.02e-06	0.0038693	2	2	0	0.716999	0.701004	0.090685	10363692	106	0.149847	719577	0	28.5	600000	7	720.55
560	2013	0	0.0010133	2.63e-05	6.79e-06	0.0024734	2	2	0	0.745479	-0.336101	0.095822	33901398	98	0.23406	970585	48	32.8	600000	7	704.26
560	2014	0	0.0003071	2.73e-05	7.18e-06	0.0007518	2	2	0	0.716329	-0.064968	0.037616	32364169	117	0.139727		50	35.1	700000	6	630.23
560	2015	1	0.0003288	6.73e-06	7.22e-05	0.0007846	2	2	0	0.382268	-0.158011	1.96161	36505873	109	-0.143618		51	37.4	900000	6	593.54
560	2017	0	0.0001614	2.59e-05	0.0001313	0.0002975	2	2	0	0.530688	-0.339225	1.11638	1096000000	114	-0.014708		48	0	2950000	6	536.7
560	2018	0	0.0001127	4.26e-05	3.23e-05	0.0002227	2	2	0	0.483221	6.92565	0.180628	1081000000	97	-0.209308		43	0	3750000	7	637.57
560	2019	0	4.13e-05	8.02e-06	3.15e-05	7.63e-05	2	2	0	0.469037	0.040093	0.090247	1338000000	119	-0.140047		39.7	0	1630000	5	706.34
560	2020	0	0.0004665	8.99e-06	1e-05	0.0010961	2	2	0	0.484001	-0.098468	0.003332	1340000000	116	-0.151862		38.1	0	1600000	4	632.02
561	2010	1	5.15e-05	0.0001405	4.84e-06	3.57e-06	2	2	1	0.38777	5.88442		392200000	73	-0.206042	1.30658e+06	0	0	350000		670.43
561	2011	0	3.74e-05	9.94e-05	5.3e-06	3.99e-06	2	2	1	0.37062	0.129801	0.145836	502300000	99	0.000608	4.52562e+06	0	38.3	400000		703.23
561	2013	0	4.9e-05	0.0001322	6.11e-06	4.7e-06	2	2	1	0.405321	-0.122123	0.067878	505600000	100	-0.028741	3.76923e+06	56	45	900000		644.08
561	2014	0	2.87e-05	7.28e-05	6.02e-06	4.84e-06	2	2	1	0.45517	0.148791	0.047759	554900000	90	0.034175		61	46.4	900000		722.21
561	2015	0	2.1e-05	4.78e-05	6.79e-06	6.17e-06	2	2	1	0.503268	0.116403	0.08416	593700000	91	0.079605		59	50	900000		660.55
561	2016	0	0.0006634	0.0002927	0.0001167	0.0013457	2	2	1	0.457936	0.029175	0.111511	637400000	103	0.072844	745661	56.4	52.4	900000		662.11
561	2017	0	7.03e-05	0.0001158	0.0001053	7.65e-06	2	2	1	0.495297	0.117306	0.119668	649900000	99	0.124053	10191338	55	0	900000		687.33
561	2018	0	0.0013145	0.0002297	0.0050861	8.37e-06	2	2	1	0.483476	0.015139	0.072216	692400000	100	0.072643	10038921	52	0	900000		672.2
561	2019	0	8.2e-05	0.000182	5.47e-05	8.72e-06	2	2	1	0.496983	0.118091	0.080856	771600000	100	0.108218	8.69004e+06	48.3	0	1000000		682.59
561	2020	0	0.0002269	0.000475	0.0001179	6.85e-05	2	2	1	0.522123	0.030587	0.051427	918000000	97	0.121266	13767415	47.3	0	1000000		667.72
566	2008	0	5.32e-06	5.38e-06	6.02e-06	4.84e-06	2	2	0	0.442172	0.252866	0.157582	112200000	115	-0.09741		0	0	456300		595.399
566	2009	0	2.86e-05	6.94e-05	6.79e-06	6.17e-06	2	2	0	0.473074	0.359984	0.086699	129700000	87	0.091648		0	0	430000		595.399
566	2010	0	3.04e-05	7.19e-05	7.18e-06	6.49e-06	2	2	0	0.543872	0.207652	0.104498	125600000	55	0.186079		0	0	430000		682.14
566	2011	0	0.0020174	0.0001984	0.0050097	0.0018093	2	2	0	0.340401	0.168892	1.70879	191700000	116	-0.060362		0	38.9	600000		722.57
566	2012	1	0.0012099	0.0002526	0.0022404	0.0014265	2	1	0	0.460584	0.33408	0.11813	171400000	114	0.103287		0	43.7	600000		694.19
566	2013	0	4.13e-05	4.26e-05	1e-05	5.85e-05	2	1	0	0.542144	0.107589	0.067153	194400000	104	0.101324		70	46.4	600000		712.86
566	2014	0	3.9e-05	6.16e-05	1e-05	3.51e-05	2	1	0	0.529454	0.254077	0.087349	212000000	114	0.068253		74	47.6	1380000	3	682.73
566	2015	0	8.9e-06	8.99e-06	1e-05	8.26e-06	2	1	0	0.480438	0.219919	0.467527	376300000	114	0.079995	1.30967e+06	70	51.6	1380000		342.48
566	2016	0	3.95e-05	8.43e-06	1e-05	8.13e-05	2	1	0	0.413974	-0.054666	1.21955	502700000	110	0.013233	1.15712e+06	69.2	51.6	1910000		300.29
566	2018	1	0.0002246	3.07e-05	0.0008585	4.7e-06	2	1	0	0.533162	0.352233	-0.049583	735600000	115	0.032589	1.08204e+06	60	0	1700000		324.06
566	2019	1	0.0003061	2.78e-05	0.0011885	4.84e-06	2	1	0	0.57032	0.221464	-0.040369	582200000	119	0.134404	865035	51.9	0	1700000		559.53
566	2020	0	0.0053185	0.0005116	0.0202129	0.0006249	2	1	1	0.613627	-0.03796	-0.142316	707200000	117	0.133217	990753	45.2	0	1802000		508.56
567	2008	0	0.0011032	0.0005651	0.0012508	0.0014967	2	2	0	0.408179	-0.601014	0.224722	561325	85	0.050047		0	0	350000		595.399
567	2009	0	0.000404	2.77e-05	0.0015878	3.99e-06	2	2	0	0.285396	-0.27033	0.089542	2.24193e+06	98	-0.044465		0	0	350000		595.399
567	2010	0	1.4e-05	3.07e-05	6.11e-06	4.7e-06	2	2	0	0.327906	0.178734	0.150037	762300	104	-0.070565		0	0	350000		668.51
567	2011	0	0.0011509	2.78e-05	6.02e-06	0.0028107	2	2	0	0.106093	-0.768057	0.006697	0	102	-0.221189		0	38.9	350000		680.36
567	2013	1	0.0005342	2.63e-05	6.79e-06	0.0012913	2	1	0	0.154042	0.632244	0.249235	3800000	107	-0.352923		70	46.4	350000		582.62
567	2014	0	0.0004208	5.04e-06	7.18e-06	0.0010616	2	1	0	0.247274	0.649137	0.021306	0	117	-0.184871		74	47.6	500000	4	701.57
567	2015	0	0.0009492	0.0001323	9.4e-06	0.002286	2	1	0	0.046348	-0.304193	-0.080833	0	57	-0.358307		70	51.6	500000	2	667.93
567	2016	0	0.0015584	0.0020353	0.0021124	0.0008121	2	1	0	0.829037	1.01553	0.00239	906300	108	0.54022		69.2	51.6	500000	4	675.58
567	2017	0	0.0019369	0.0015588	0.0034511	0.0013842	2	1	0	0.917812	1.92282	0.346636	2355000000	116	0.388356		69	0	1500000	4	715.02
568	2009	0	0.0009099	0.0004276	0.0005966	0.0015256	2	2	1	0.287201	0.121456	0.220919	30664434	104	-0.024869		0	0	580000		595.399
568	2010	0	0.0055477	0.0126898	0.0011826	0.0016743	2	2	1	0.306981	0.090309	0.304353	47113084	84	0.012321	16453540	0	0	680000		888.09
568	2011	0	0.0043591	0.0059318	0.0075034	0.0013787	2	2	1	0.420958	0.580721	0.298882	59557462	109	0.133802	15859742	0	27.7	750000		815.76
568	2012	0	0.0077771	0.0119203	0.0125269	0.0017797	2	2	1	0.372576	0.318315	0.352398	80473365	112	0.063514	13962087	0	31.8	1130000		805.62
568	2013	0	9.74e-05	0.0002077	8.02e-05	6.49e-06	2	2	1	0.225484	0.000132	0.088689	10092949	100	-0.105306	14013901	55	35.1	750000		691.19
568	2014	0	0.0008557	0.0007021	0.0002609	0.0013688	2	2	1	0.256437	-0.263357	-0.079351	4.70557e+06	88	-0.001012		58	37.3	1130000		0
568	2015	0	0.0010812	0.0007188	0.0023603	0.00061	2	2	1	0.213882	0.222523	0.058103	12226329	117	-0.232703	10241085	58	40	1130000		658.17
568	2016	0	0.0003156	0.0002196	3.42e-05	0.0005674	2	2	1	0.186441	0.13757	0.073563	3.89868e+06	105	-0.216879	8.72925e+06	58.7	43.6	1200000		729.07
568	2017	0	0.0004282	6e-05	7.71e-05	0.0009641	2	2	1	0.224905	0.190135	0.376458	8.00886e+06	99	-0.10919	6.80417e+06	58	0	1200000		756.05
568	2018	0	0.000373	0.0008786	0.0001179	6.85e-05	2	2	1	0.242457	0.192523	0.118309	10333729	115	-0.135576	8.23488e+06	54	0	1200000	2	723.16
568	2019	0	0.0003443	0.0004392	0.0005245	0.0001695	2	2	1	0.323833	0.167387	0.141935	18293914	118	-0.084211	15538625	57.8	0	1350000		762.37
568	2020	0	0.0001544	0.000272	9.57e-05	8.18e-05	2	2	1	0.337835	-0.099498	0.185487	1.50785e+06	119	-0.065467	19817209	49	0	1350000	3	783.47
572	2009	0	0.0008132	0.0001529	7.18e-06	0.0019238	2	2	0	0.433772	0.061849	0.150872	28778706	55	-0.18605	7.41735e+06	0	0	420000		595.399
572	2010	0	0.0012082	0.0002994	9.4e-06	0.0027913	2	2	0	0.37421	0.448476	0.766946	50183796	98	-0.352719	13756886	0	0			716.54
572	2011	1	0.0009418	0.0002361	8.13e-05	0.0021097	2	1	0	0.355492	0.098279	0.059268	63002640	104	-0.197925		0	38.9		1	723.52
572	2012	0	0.0010779	0.0006551	0.0010785	0.0014513	2	1	0	0.300822	-0.253641	0.050896	78805245	114	-0.247847		0	43.7	500000		610.84
572	2013	0	0.0006857	0.0005525	0.0001216	0.0010923	2	1	0	0.316922	0.198057	0.064169	35293385	87	-0.212008		70	46.4	820000		729.29
572	2015	0	0.0009564	0.0004514	0.0006342	0.001558	2	1	0	0.44184	0.000812	-0.001007	55209400	91	-0.113172	48300974	70	51.6	550000		566.72
572	2016	0	4.31e-06	3.97e-06	5.3e-06	3.99e-06	2	1	0	0.470243	0.170634	-0.007177	258000000	82	-0.077673	54895467	69.2	51.6	570000		610.96
572	2017	0	5.32e-06	5.38e-06	6.02e-06	4.84e-06	2	1	0	0.476495	-0.188197	-0.142409	1086000000	88	-0.087701	73734896	69	0	620000		599.43
576	2008	1	5.32e-06	5.38e-06	6.02e-06	4.84e-06	2	2	1	0.597331	-0.010797	-0.055649	31313876	106	0.030188		0	0	350000		595.399
576	2013	0	7.67e-06	6.51e-06	9.37e-06	7.65e-06	2	2	0	0.310645	-0.092211	4.58084	75655309	56	-0.006419		63	66	500000		625.04
576	2014	0	2.83e-05	6.36e-05	1e-05	8.37e-06	2	2	0	0.294006	0.125971	0.009879	98950963	71	-0.144325		67	68.5	750000		661.16
576	2016	0	0.0001486	7.73e-05	1e-05	0.000294	2	2	0	0.170435	0.274138	0.084944	58392241	60	-0.098541	2.74449e+06	65.8	74	750000		645.58
576	2018	0	0.0016966	0.0001853	0.0052919	0.0010224	2	2	0	0.311863	-0.450077	0.118249	24972386	80	-0.207933	2.2727e+06	60	0	800000		585.55
576	2019	0	0.0027981	6.42e-05	0.0068391	0.0030539	2	2	0	0.277351	-0.141155	-0.000244	43723007	86	-0.055371	578789	59.3	0	550000		701.99
576	2020	1	0.0023736	0.0004986	0.0034602	0.0034563	2	1	0	0.106346	0.043028	0.51556	64215754	84	-0.171778	703544	57.1	0	800000		614.99
578	2009	1	0.0035812	6.51e-06	0.0110368	0.002145	2	2	1	0.481878	0.533459	0.178007	385200000	34	-0.029009	551285	0	0	480000		595.399
578	2010	0	0.0034985	7.2e-06	0.0130683	0.0008283	2	1	1	0.510037	0.186418	0.134123	93760308	65	-0.015774	2.36233e+06	0	0	480000		882.34
581	2007	0	0.0007625	8.15e-05	0.0005214	0.0014835	2	2	1	0.487517	0.280325	0.08319	562200000	104	-0.090205	32178000	0	0	800000		595.399
581	2008	1	0.0003271	5.03e-05	0.0006645	0.0003575	2	2	1	0.406925	0.061105	0.038466	468000000	106	-0.132764	27476000	0	0	800000		595.399
581	2009	0	0.0003235	6.94e-05	0.0006519	0.0003491	2	2	1	0.385955	-0.052326	0.133981	746400000	110	-0.133717	2194000	0	0	1250000		595.399
581	2010	0	0.0009276	0.0013349	0.0018035	6.49e-06	2	2	1	0.357282	0.531186	0.405388	999800000	76	-0.123859	1030000	0	0	1300000		773.48
581	2011	0	0.0015686	0.0003956	0.0038361	0.0012226	2	2	1	0.326492	0.100513	0.228857	1167000000	107	0.045754	1333004	0	46.8	1300000		742.13
581	2012	0	0.0015397	0.0007124	0.0037576	0.0009008	2	2	1	0.189489	-0.128924	0.677965	1036000000	85	-0.164795	3.35843e+06	0	50	1500000	3	739.85
581	2013	0	0.0034822	0.0073304	0.0027384	0.0005725	2	2	1	0.235316	0.139831	0.115687	1133000000	101	-0.267392	3.60497e+06	73	51.7	1500000	1	731.27
581	2014	0	0.0017733	0.0010804	0.0031922	0.0015583	2	2	1	0.222622	0.136013	0.126575	1206000000	111	-0.272391		63	53.8	1580000	2	652.74
581	2015	0	0.001749	0.0008982	0.0046028	0.0009055	2	2	1	0.222287	-0.03654	0.084361	1261000000	106	-0.216476	16201575	64	55.5	1580000	2	631.92
581	2016	0	0.0029328	0.0009018	0.0110091	0.0004941	2	2	1	0.223899	0.100603	0.097038	1325000000	104	-0.241926	20823510	63.5	56.6	1580000	2	724.91
581	2017	0	0.0013647	0.0005026	0.0040178	0.0007769	2	2	1	0.241196	0.342714	0.145759	1996000000	103	-0.193275	16777385	64	0	1800000	2	747.72
581	2018	0	0.0009336	0.0026553	3.65e-06	1.92e-06	2	2	1	0.212524	0.016137	0.071694	1920000000	109	-0.191317	12874202	61	0	1800000	2	642.51
581	2019	0	3.94e-06	3.75e-06	4.84e-06	3.57e-06	2	2	1	0.270206	-0.042125	0.06277	2311000000	108	-0.181473	6.15714e+06	60.2	0	1800000	2	685.36
581	2020	0	4.31e-06	3.97e-06	5.3e-06	3.99e-06	2	2	1	0.312834	0.549174	0.074912	2825000000	106	-0.167994	27304355	55.4	0	1880000	2	740.57
582	2009	0	0.0002685	2.53e-05	3.23e-05	0.0006249	2	2	1	0.579673	-0.029986	0.183682	25643217	98	0.243832		0	0	238000		595.399
582	2010	0	0.0013945	0.0008584	0.0037755	0.0005371	2	2	1	0.589494	1.06713	0.163871	13434055	97	0.276779		0	0	230000		669.38
582	2013	1	0.0018132	0.0012563	0.0039772	0.0011707	2	1	1	0.549908	0.488375	8.26336	168300000	114	0.098645	260395	46	37.9	818000		712.49
582	2014	0	0.0026672	8.12e-05	0.0066136	0.0029265	2	1	1	0.585073	0.161178	-0.075063	306100000	92	0.131254		41	39.4	970000		700.2
582	2016	0	1.53e-06	8.48e-07	2.35e-06	1.6e-06	2	1	1	0.397495	-0.063271	0.062285	373500000	88	-0.107243	11135018	14.7	46.1	1070000	1	545.22
582	2017	0	2.43e-06	2.19e-06	3.65e-06	1.92e-06	2	1	1	0.385631	0.057202	0.067532	403100000	71	-0.109182	11266506	21	0	990000	3	553.98
582	2018	0	0.0001474	3.75e-06	4.84e-06	0.0003545	2	1	1	0.389903	0.286667	0.323874	310600000	112	-0.102752	8.79038e+06	24	0	1190000		632.12
582	2019	1	0.0002025	3.97e-06	5.3e-06	0.0004924	2	1	1	0.409545	0.073697	0.026168	385200000	107	-0.101388	10656253	24.5	0	1190000	9	651.11
582	2020	0	9.19e-05	5.47e-06	6.11e-06	0.0002167	2	2	1	0.380234	0.129549	0.122912	402800000	102	-0.114096	17676068	27.2	0	1250000	11	619.21
584	2009	0	0.0007039	0.0010722	8.02e-05	0.0007533	2	2	0	0.340888	-0.287832	-0.022705	30423063	111	-0.213337		0	0	600000		595.399
584	2010	0	0.0016884	0.0018834	0.001305	0.0017501	2	2	0	0.463466	0.485236	0.092616	29302230	89	-0.102078		0	0	600000		680.82
584	2011	0	0.0029118	0.0016336	0.0075903	0.0012329	2	2	0	0.494543	-0.052597	-0.006197	17869619	109	0.042175		0	27.7	600000		631.16
584	2012	0	0.0035889	0.001979	0.009259	0.0016929	2	2	0	0.507186	0.301263	-0.016878	21063332	112	-0.009103		0	31.8	600000		612.2
584	2013	0	0.0025067	0.0018432	0.0061252	0.0010701	2	2	0	0.373958	0.486842	0.224759	13667853	57	-0.097182		55	35.1	600000		448.74
584	2015	0	0.0015734	0.0015432	0.0040613	0.0003454	2	2	0	0.296732	-0.397504	-0.003214	10744038	118	-0.088654	1530000	64	55.5	600000		594.16
584	2017	0	0.0011327	3.75e-06	0.004636	3.57e-06	2	2	0	0.54165	0.282941	0.07148	207500000	103	0.006228	1.19e+06	64	0	900000		548.85
584	2019	0	0.0001663	3.97e-06	0.00066	3.99e-06	2	2	0	0.588483	-0.228244	0.03739	588500000	120	0.181374	7.7474e+06	60.2	0	900000		648.32
584	2020	0	0.00148	0.0012468	0.0035628	0.0004167	2	2	0	0.491373	-0.016587	0.367487	421500000	117	0.049594	8.93211e+06	55.4	0	900000		576
586	2012	1	0.0008813	3.97e-06	5.3e-06	0.0021655	2	1	0	0.582026	-0.051085	0.043013	166100000	106	0.344683	18312.8	0	31.8	500000		691.94
586	2013	0	0.000141	5.47e-06	0.0005554	4.7e-06	2	1	0	0.536989	-0.0734	0.054573	153500000	113	0.208158	13128.8	55	35.1	680000		588.22
586	2016	0	0.0003976	5.38e-06	0.0015891	4.84e-06	2	1	0	0.527149	0.073787	0.019269	199900000	98	0.249691	50936	58.7	43.6	657000		635.6
586	2020	0	5.92e-05	4.87e-06	0.0002276	6.17e-06	2	2	0	0.443661	0.064224	0.017368	218100000	97	0.119646	1.24362e+06	49	0	500000		547.16
589	2007	0	0.0006437	0.0008482	0.0001665	0.0007552	2	2	1	0.658619	0.148675	0.122197	263700000	79	0.117793	3.39485e+06	0	0	500000		595.399
589	2008	0	0.0010514	0.0023178	0.0004961	0.0002622	2	2	1	0.69736	0.103406	0.011464	546900000	100	0.150196	779474	0	0	700000		595.399
589	2009	0	0.0022946	0.0023015	0.0009675	0.0030809	2	2	1	0.642196	-0.015352	0.275709	694400000	62	0.100397	192787	0	0	800000		595.399
589	2010	0	0.0093808	0.0018101	0.0023198	0.0203083	2	2	1	0.706288	0.420705	0.037349	1094000000	110	0.246414		0	0	800000		736.64
589	2011	0	0.0072641	0.0020968	0.002148	0.0146927	2	2	1	0.695743	0.226798	0.335363	1125000000	109	0.140208		0	24.2	800000		720.81
589	2012	1	0.0085291	0.0095688	0.0034952	0.0102435	2	2	1	0.66665	-0.129233	0.044841	1189000000	79	0.093468	772399	0	28.6	1300000		775.44
589	2015	0	0.0058581	0.0056372	0.0050748	0.006445	2	2	1	0.688149	-0.062562	-0.076622	1286000000	111	0.152156	1.46459e+06	42	38.4	1500000		650.01
589	2016	0	0.0013657	0.0001697	0.0023499	0.0017871	2	2	1	0.656792	0.162571	0.026944	1171000000	102	0.104371	2.58989e+06	44.5	43.2	1500000		612.67
589	2017	0	0.0003765	2.65e-05	0.0001563	0.0008089	2	2	1	0.656262	0.248576	-0.066917	1144000000	115	0.158257	9.46918e+06	45	0	1500000		514.61
589	2018	0	0.0005196	5.84e-05	0.0005705	0.0008812	2	2	1	0.674157	-0.084064	0.022665	890100000	107	0.14973	9.00608e+06	44	0	1500000		626.09
589	2020	0	0.0004002	2.77e-05	0.0002372	0.0008181	2	2	1	0.576066	-0.008589	0.311133	728900000	113	0.116479	16107462	40.5	0	1500000		670.6
590	2009	0	0.0019051	0.0006691	0.0039704	0.0018974	2	2	1	0.552185	0.600462	-0.275191	62551957	117	0.136766	57017	0	0	380000		595.399
590	2010	0	0.0093688	0.0004889	0.0030034	0.0202999	2	2	1	0.50964	-0.264174	0.206114	42719296	103	-0.102285	68517	0	0	380000		503.5
590	2011	0	0.0013601	0.000476	5.61e-05	0.0028954	2	2	1	0.4003	0.084809	0.295505	37232129	107	0.090606	159267	0	29.5	380000		541.28
590	2012	0	0.0020653	0.0012352	0.0002115	0.0039077	2	2	1	0.320214	0.079482	0.324641	29674026	98	0.094485	152840	0	33.3	610000		669.17
590	2013	0	0.0005326	2.63e-05	5.89e-05	0.0012562	2	2	1	0.512252	0.273606	-0.436855	27925444	68	0.386533	114960	52	36.3	610000		534.39
590	2016	0	0.0004855	5.04e-06	7.18e-06	0.0012263	2	1	1	0.581474	0.119437	0.282621	3.74617e+06	88	0.300477	306549	56.8	44.4	610000		0
590	2018	0	6.01e-05	6.73e-06	9.4e-06	0.0001408	2	1	1	0.290081	-0.296665	-0.006193	16745056	108	-0.048158	159739	51	0	710000	1	456.91
590	2019	0	1.93e-05	6.51e-06	9.37e-06	3.71e-05	2	1	1	0.265232	0.226752	0.073212	5.95398e+06	100	-0.054212	296525	46.9	0	710000	3	685.01
590	2020	0	0.0007358	0.0008192	1e-05	0.0010964	2	1	0	0.277164	-0.119417	0.036522	1.94457e+06	87	0.006822	195778	47.4	0	710000	4	607.1
591	2008	0	0.0012294	0.0034346	5.89e-05	6.17e-06	2	2	1	0.787047	0.124113	0.016558	222100000	71	0.26506	886167	0	0	730000		595.399
591	2009	1	0.0097146	0.0048608	7.18e-06	0.0202357	2	2	1	0.791552	0.094891	0.050615	237000000	71	0.27306	1.17823e+06	0	0	730000		595.399
591	2010	0	0.0055157	0.0010374	9.4e-06	0.0130652	2	2	1	0.768555	0.135448	0.201499	297900000	76	0.249323	1.33486e+06	0	0	760000		697.85
591	2011	0	0.0140392	0.0079581	9.37e-06	0.0282193	2	2	1	0.809792	0.101844	-0.034022	370300000	75	0.284192	3.27597e+06	0	37	760000		626.68
591	2014	0	0.0100038	0.0073672	0.0051205	0.0152167	2	1	1	0.856287	0.021466	-0.147644	598800000	69	0.292631		49	45.7	1000000		633.1
591	2015	1	0.0088208	0.004579	0.017207	0.0076814	2	1	1	0.726502	-0.333123	12.0163	2846000000	109	0.162127	1.37394e+06	47	48.3	3880000		680.88
591	2016	0	0.0138797	0.0062994	0.0024036	0.0269975	2	1	1	0.612976	0.164235	0.852691	3864000000	75	-0.002515		48.8	51.6	4620000		580.83
591	2017	0	0.004505	0.0069643	0.0061069	0.0015618	2	1	1	0.611733	0.205284	0.063194	4549000000	88	-0.02171	4685270	49	0	4400000	5	647.53
591	2018	1	0.0027065	0.0037827	0.0038169	0.0012108	2	1	1	0.623772	-0.053873	0.051035	5985000000	86	-0.010381	5.25535e+06	49	0	3360000	5	651.76
591	2019	0	4.31e-06	3.97e-06	5.3e-06	3.99e-06	2	1	1	0.640408	-0.083993	0.046013	7114000000	107	-0.000185	5.94974e+06	46.5	0	3780000	4	640.15
591	2020	0	5.32e-06	5.47e-06	6.11e-06	4.7e-06	2	1	1	0.638227	0.070317	0.051855	8420000000	116	-0.012304	5.70687e+06	46.7	0	3980000	6	652.65
592	2009	0	8.8e-06	8.09e-06	1e-05	8.72e-06	2	2	0	0.429733	0.287323	0.13194	45535687	84	0.023446	70200	0	0	500000		595.399
592	2010	0	3.46e-05	8.02e-06	1e-05	7.18e-05	2	2	0	0.355135	0.607183	1.03099	99347182	87	-0.018628	383244	0	0	600000		688.7
592	2011	0	0.0006974	8.43e-06	5.28e-05	0.0016215	2	2	0	0.32262	0.503796	-0.006434	104200000	116	-0.036156	347413	0	57	600000		632.37
592	2012	1	0.0001329	4.78e-05	6.79e-06	0.0002821	2	1	0	0.303001	0.069052	0.030453	83579652	87	-0.118747	250514	0	61.3	600000		661.87
592	2013	0	0.0024603	2.73e-05	0.0025457	0.0046483	2	1	0	0.262255	0.137884	0.059422	181900000	118	-0.140071	153615	57	64.1	600000		645.93
592	2014	0	0.009509	0.0255124	0.0009697	0.000482	2	1	0	0.333412	-0.003041	0.061048	171400000	103	-0.063164		54	65.5	600000		627.82
592	2015	0	0.0154327	0.0414385	0.001516	0.0010768	2	1	0	0.098014	0.130097	1.39544	281900000	112	-0.309448	148406	52	69.6	850000		685.54
592	2016	0	0.0159245	0.0398832	0.0012658	0.003115	2	1	0	0.163072	-0.131571	0.018922	258200000	117	-0.264462	726499	49	69.7	850000		515.48
592	2018	0	0.0141193	0.0368898	0.0011574	0.0012675	2	1	0	0.213906	0.109946	-0.032778	98052472	116	-0.280145	977365	44	0	900000		738.54
592	2019	1	0.0136538	0.0340864	0.0013486	0.0020885	2	1	0	0.158587	-0.016394	0.057252	120300000	119	-0.233101	666652	39.8	0	750000		628.43
592	2020	0	5.32e-06	5.38e-06	6.02e-06	4.84e-06	2	2	0	0.335763	0.235032	-0.083423	245600000	118	-0.085198	1.29942e+06	39.6	0	900000		631.23
593	2007	0	0.0047831	0.0055671	0.0092842	0.0013625	2	2	0	0.63439	0.213794	-0.252221	2.009e+06	101	0.120599	233826	0	0	340000		595.399
593	2008	0	0.0117678	0.0168727	0.0193656	0.0027895	2	2	0	0.651313	-0.086083	-0.020497	1.94229e+06	85	0.125751	107304	0	0	360000		595.399
593	2009	0	0.0163024	0.0083199	0.0166772	0.023422	2	2	0	0.519646	0.106086	0.348221	3620291	83	0.049081	80743.1	0	0	380000		595.399
593	2010	0	0.0358478	0.057447	0.0339707	0.0172435	2	2	0	0.583379	-0.127185	0.021048	7.25549e+06	112	0.223939	60196.8	0	0	380000		650.26
593	2011	0	0.0146269	0.0148145	0.0195631	0.011387	2	2	0	0.488884	0.77336	0.18108	10972587	115	0.005216	368237	0	27.7	420000		671.85
593	2012	0	0.0156374	0.0188457	0.0218233	0.0091276	2	2	0	0.464663	-0.109672	0.005655	13006232	87	0.112951	334381	0	31.8	420000		690.02
593	2013	0	0.0343046	0.0261889	0.0780824	0.0185993	2	2	0	0.263404	0.003508	0.987094	11768612	85	-0.138334	228929	55	35.1	420000		679.58
593	2014	0	0.0120443	0.0117958	0.022812	0.0068322	2	2	0	0.13501	-0.033441	-0.003636	12555743	79	-0.315314	64271.6	58	37.3	700000		633.44
593	2015	0	1.53e-06	8.48e-07	2.35e-06	1.6e-06	2	2	0	0.177676	-0.041767	-0.02267	10929014	119	-0.207139	149282	58	40	700000		618.77
593	2016	0	3.67e-05	9.98e-05	3.65e-06	1.92e-06	2	2	0	0.300704	0.307442	0.701135	96668041	117	-0.0612	141326	58.7	43.6	700000		633.71
593	2017	0	3.24e-05	8.58e-05	4.84e-06	3.57e-06	2	2	0	0.357766	-0.146321	0.002547	77009360	116	-0.154825	463825	58	0	1000000		641.06
593	2018	0	3.74e-05	9.94e-05	5.3e-06	3.99e-06	2	2	0	0.432778	0.813748	-0.163923	117400000	118	-0.034673	1.55954e+06	54	0	1000000		665.45
593	2019	0	4.9e-05	0.0001322	6.11e-06	4.7e-06	2	2	0	0.50351	0.187775	0.06442	182800000	118	-0.015616	1.81301e+06	57.8	0	1000000		696.25
593	2020	0	3.62e-05	9.09e-05	6.79e-06	6.17e-06	2	2	0	0.500502	0.242118	0.064519	116000000	118	0.040427	2.90255e+06	49	0	1200000		636.95
595	2010	0	0.0027963	2.78e-05	0.0099737	0.0007773	2	2	1	0.722021	0.441396	-0.441746	246900000	105	0.069267	1.04866e+06	0	0	300000	5	532.41
595	2016	0	0.0006509	7.19e-05	7.18e-06	0.0015855	2	1	0	0.448156	0.119829	-0.112278	298600000	83	-0.031567	197149	53.2	50.7	760000		280.79
595	2018	0	4.13e-05	7.82e-05	4.07e-05	7.76e-06	2	2	0	0.616965	0.155069	-0.090747	409500000	119	0.187516	7778.61	50	0	500000	4	0
595	2019	0	0.0007466	0.0004473	3.32e-05	0.0014587	2	2	0	0.749768	-0.191981	-0.455339	259900000	117	0.341721	6892.64	44.4	0	700000	4	275.2
596	2007	0	4.31e-06	3.97e-06	5.3e-06	3.99e-06	2	2	1	0.3869	0.283687	0.028879	33654099	119	-0.078815		0	0	500000		595.399
596	2008	1	5.32e-06	5.47e-06	6.11e-06	4.7e-06	2	2	1	0.418873	0.12932	0.040415	38011630	86	-0.067358		0	0	700000		595.399
596	2009	0	8.76e-05	5.38e-06	0.0001087	0.0001449	2	2	1	0.398019	-0.094603	-0.084981	22265546	90	-0.077889		0	0	700000		595.399
596	2010	0	0.0002678	4.87e-06	0.0006519	0.0002679	2	2	1	0.435138	0.25536	0.298859	12818733	84	0.074108	1600600	0	0	700000		742.83
596	2011	0	7.26e-05	5.04e-06	7.18e-06	0.0001755	2	2	1	0.349073	0.669456	1.63095	37685831	87	0.13308	1.24488e+06	0	26.6	750000		757.39
596	2012	1	7.79e-06	6.73e-06	9.4e-06	7.76e-06	2	1	1	0.364091	0.310974	0.222509	7.88701e+06	111	0.078414	2.14349e+06	0	31.3	1050000		722.05
596	2013	1	7.24e-05	6.51e-06	9.37e-06	0.0001708	2	1	1	0.356576	0.161236	0.108804	6374470	107	0.035176	1.02151e+06	64	35.9	1100000		619.58
596	2014	0	0.0022688	2.19e-06	0.0025803	0.004037	2	1	1	0.348088	0.056952	0.117105	4.33795e+06	117	0.005537		64	36.9	1100000		748.22
596	2015	0	0.001413	0.0017145	0.0021695	0.0007056	2	1	1	0.327075	0.103453	0.156102	4.94807e+06	116	-0.030967	2.38438e+06	65	39.4	1100000		700.48
596	2018	0	0.00063	3.97e-06	0.0017336	0.0004924	2	1	1	0.35813	0.173279	0.173738	29748069	116	0.0181	9.45458e+06	62	0	1600000		729.53
596	2019	1	0.0004565	5.47e-06	0.0015525	0.0001743	2	2	1	0.320024	0.200847	0.174651	40776568	115	-0.072277	19161461	60.1	0	1550000		731.02
596	2020	0	0.003573	5.38e-06	0.0032991	0.0067902	2	1	1	0.31197	0.005637	0.10779	67933736	119	-0.037526	77227461	57.4	0	1550000		670.53
597	2007	1	7.4e-08	2.14e-07	0	0	2	2	1	0.708574	0.918242	-0.041257	646200000	51	0.166191	382113	0	0	500000		595.399
597	2008	0	1.53e-06	8.48e-07	2.35e-06	1.6e-06	2	1	1	0.616339	0.141695	0.770694	508700000	79	0.068282	314993	0	0	500000		595.399
597	2009	0	0.000112	2.19e-06	3.65e-06	0.0002708	2	1	1	0.662181	0.108572	0.304241	700400000	67	0.183647	395319	0	0	750000		595.399
597	2010	0	3.94e-06	3.75e-06	4.84e-06	3.57e-06	2	1	1	0.630044	0.049996	0.009816	546600000	73	0.156782	810396	0	0	750000		701.36
597	2011	0	4.31e-06	3.97e-06	5.3e-06	3.99e-06	2	1	1	0.702104	-0.090388	-0.156423	515400000	91	0.099345	9.12547e+06	0	47.8	750000		540.96
597	2012	0	0.0004088	0.001176	6.11e-06	4.7e-06	2	1	1	0.706934	-0.036703	0.00404	515400000	92	0.005504	8.71805e+06	0	50.2	1250000		688.99
597	2013	1	0.0003459	0.0005172	0.0006645	4.84e-06	2	1	1	0.788334	-0.029387	-0.089598	572600000	85	0.218969	7.71573e+06	42	55.9	1250000		534.17
597	2014	0	5.86e-06	4.87e-06	6.79e-06	6.17e-06	2	1	1	0.677917	0.062355	0.726757	711400000	92	0.047183		49	58.8	1000000		641.94
597	2015	0	0.0007658	0.0009797	0.0016111	4.2e-05	2	1	1	0.723788	-0.020216	-0.130439	733700000	78	0.186326	6.67077e+06	51	62.2	1500000		599.41
597	2016	0	0.0024624	0.0040739	0.0001036	0.002464	2	1	1	0.751378	0.135763	0.013743	1078000000	90	0.192745	12230914	54.2	62.6	1500000		606.55
597	2017	0	0.010526	8.48e-07	2.35e-06	0.0260755	2	1	1	0.759463	0.165061	0.046839	1418000000	116	0.26487	16158479	54	0	1500000		673.24
597	2018	1	3.93e-05	2.19e-06	0.0001563	1.92e-06	2	1	0	0.693411	0.325699	0.410054	1848000000	91	0.200692	21974447	50	0	800000		643.31
597	2019	1	3.15e-05	3.75e-06	0.0001178	3.57e-06	2	1	0	0.687569	0.064576	0.090455	1819000000	108	0.227483	24882557	47.6	0	1300000		600.21
597	2020	0	2.34e-05	3.97e-06	8.25e-05	3.99e-06	2	2	0	0.661161	-0.085788	0.052166	1715000000	75	0.195419	41434040	45	0	1300000		576.48
598	2007	0	2.28e-05	5.61e-05	6.11e-06	4.7e-06	2	2	1	0.564127	0.835773	-0.00813	134800000	84	0.049912		0	0	510000		595.399
598	2008	1	5.32e-06	5.38e-06	6.02e-06	4.84e-06	1	1	1	0.630833	0.229893	-0.018588	151900000	98	0.160962	131760	0	0	1300000		595.399
598	2009	0	0.0002839	4.87e-06	6.79e-06	0.0006923	1	1	1	0.691609	-0.018498	-0.157974	176100000	62	0.163179	96556.1	0	0	1800000		595.399
598	2010	1	0.0002997	5.04e-06	7.18e-06	0.0007533	2	2	1	0.365283	-0.857789	1.56735	57857952	117	-0.230786	35853.6	0	0	500000		740.35
598	2011	0	7.79e-06	6.73e-06	9.4e-06	7.76e-06	2	2	1	0.474344	2.69762	1.26911	261400000	32	0.035231	3.04318e+06	0	27.7	500000		726.33
598	2012	0	7.67e-06	6.51e-06	9.37e-06	7.65e-06	2	2	1	0.478082	0.070216	0.168705	360400000	72	-0.047884	3.09834e+06	0	31.8	800000	3	711.71
598	2013	0	2.85e-05	6.43e-05	1e-05	8.37e-06	2	1	1	0.346266	0.177135	0.561271	399300000	54	-0.190937	4.34833e+06	55	35.1	1700000	5	666.62
598	2014	0	1.41e-05	8.09e-06	3.23e-05	8.72e-06	2	1	1	0.383473	0.235176	0.101557	450500000	64	-0.179864		58	37.3	1700000	7	595.58
598	2015	0	0.0001063	8.02e-06	1e-05	0.000247	2	1	1	0.414519	0.179005	0.109944	465300000	63	-0.130436	3.24639e+06	58	40	1700000	7	666.66
598	2016	0	1.55e-05	2.73e-05	1e-05	8.26e-06	2	1	1	0.459026	-0.028259	0.10076	516300000	86	-0.083836	2.3682e+06	58.7	43.6	1700000	7	639.6
598	2018	0	8.85e-06	8.43e-06	1e-05	8.64e-06	2	2	1	0.466923	0.127861	0.095119	814000000	65	-0.100775	6.3873e+06	54	0	1700000	7	598.3
598	2019	0	0.0017658	0.0050264	3.65e-06	1.92e-06	2	1	1	0.526595	0.15533	0.075495	1095000000	91	-0.06136	6.49634e+06	57.8	0	1700000	7	674.2
598	2020	0	0.0042819	0.0094371	0.0041082	3.57e-06	2	1	1	0.574368	0.086786	0.095773	1250000000	110	-0.021628	8.66804e+06	49	0	1728300	6	680.11
599	2009	0	0.0001622	0.000418	3.15e-05	9.12e-06	2	1	1	0.665519	-0.157824	0.228474	343300000	98	0.0188	1.59269e+06	0	0	750000		595.399
599	2010	0	8.9e-05	8.43e-06	0.0001469	0.0001299	2	1	1	0.68597	0.458476	0.024415	496100000	104	0.201827	1.40203e+06	0	0	800000		728.24
599	2011	0	0.0016883	0.000516	0.0044241	0.0010769	2	1	1	0.691834	0.092141	0.024395	645500000	102	0.107587	1.27798e+06	0	37.8	800000		717.45
599	2012	0	0.0033964	0.0007838	0.0030384	0.0059442	2	2	1	0.680971	-0.06359	0.013861	858800000	107	0.099934	1.52779e+06	0	40.1	1200000		724.23
599	2014	0	0.0024937	0.0007156	0.0047695	0.0027933	2	1	1	0.504491	-0.251148	0.605209	739400000	118	-0.019466		53	47.6	1500000	4	680.02
599	2016	0	0.0013251	0.0019717	0.0013597	0.0007516	2	1	1	0.627498	0.651373	0.040577	1149000000	118	0.151818	20069112	53.8	52.9	1500000		679.53
599	2017	0	0.0020147	0.0033987	0.0015123	0.0010645	2	1	1	0.665051	-0.186892	0.039539	1294000000	116	0.199711	21484490	53	0	1500000	5	707.85
599	2018	0	9.9e-05	6.36e-05	0.0001641	9.09e-05	2	1	1	0.570377	0.07084	0.372305	1137000000	116	0.095317	38738615	53	0	1500000	5	597.94
599	2019	0	0.0001683	7.73e-05	1e-05	0.0003428	2	1	1	0.63229	0.084562	-0.056695	878200000	119	0.173791	37277320	52.3	0	1900000	5	681.79
599	2020	0	9.32e-05	6.16e-05	5.31e-05	0.0001435	2	1	1	0.650014	0.019623	-0.031051	951000000	103	0.154921	34077218	49.5	0	1900000	3	662.83
600	2008	0	0.001094	0.0002847	0.0009368	0.0019105	2	2	1	0.603695	0.095918	-0.052839	444000000	36	-0.015035	446953	0	0	800000		595.399
600	2009	0	0.0004727	8.02e-06	0.0008459	0.0006748	2	2	1	0.596122	0.084889	0.019479	495100000	56	-0.061875	1.3117e+06	0	0	550000	4	595.399
600	2010	0	0.0017529	0.0004939	0.0028032	0.0023182	2	2	1	0.662253	0.150916	0.006639	498300000	98	-0.013398	610658	0	0	550000		642.65
600	2011	0	0.0001534	0.0003534	5.84e-05	3.58e-05	2	2	1	0.739262	0.13516	-0.006876	644200000	108	0.027472	256355	0	36.1	550000	4	654.27
600	2012	0	8.86e-05	0.0002017	1e-05	3.36e-05	2	2	1	0.751395	0.041111	0.039589	765000000	73	0.012965	516213	0	41.5	700000	2	727.36
600	2013	1	8.92e-05	4.37e-05	3.15e-05	0.0001617	2	2	1	0.712163	0.217709	0.225191	793200000	115	0.019722	1.72917e+06	50	46.5	900000		666.69
600	2014	0	0.0001095	4.58e-05	0.0001687	0.0001337	2	2	1	0.566119	0.098684	1.11595	664800000	104	-0.018153	4.16673e+06	56	49.1	1080000	2	722.89
600	2015	0	0.0015515	2.59e-05	1e-05	0.0038011	2	2	1	0.513648	-0.149386	0.146618	1218000000	99	-0.0024	6.38359e+06	57	50.5	1080000	2	657.1
600	2017	0	0.0009461	4.26e-05	1e-05	0.0023052	2	2	1	0.583054	0.35551	-0.020957	1751000000	86	0.01815	8133794	57	0	1080000	4	712.08
600	2018	0	0.0006116	2.58e-05	0.0004667	0.0012105	2	2	1	0.577559	0.292515	0.035524	1870000000	74	-0.070643	8.26861e+06	56	0	1360000	4	707.78
600	2019	0	0.0023444	0.0001767	0.0085214	0.001007	2	2	1	0.570936	-0.019857	0.031818	1743000000	83	-0.049006	7.3718e+06	55.1	0	1600000	4	640.95
600	2020	0	0.0035517	5.82e-05	0.0002992	0.0082295	2	2	1	0.565608	-0.001461	0.060183	2060000000	90	-0.052056	11904283	51.3	0	1600000	4	700.06
601	2007	0	0.0003913	6.51e-06	0.0001053	0.0009141	2	2	1	0.586935	0.125257	0.209458	292700000	102	-0.018234	992491	0	0	815963		595.399
601	2008	0	0.0012587	0.0003574	0.0025211	0.0012906	2	2	1	0.617894	0.266511	-0.059977	266200000	118	-0.047038	1.50842e+06	0	0	806415		595.399
601	2009	0	0.0002694	0.0002147	1e-05	0.000471	2	2	1	0.626987	-0.284978	0.000265	274500000	88	-0.036166		0	0	808575		595.399
601	2010	0	0.0006729	0.0008909	0.0002814	0.000699	2	2	1	0.619481	0.222593	0.015355	290500000	73	-0.047457	2.87088e+06	0	0	823160		696.57
601	2011	0	0.0003491	0.0004931	0.0002472	0.0002782	2	2	1	0.602083	0.02277	0.016565	252000000	111	-0.100684	2.58138e+06	0	60.4	811730		683.73
601	2012	0	0.0053244	0.0139701	0.0003528	0.000312	2	2	1	0.603037	-0.033749	0.036273	220800000	113	-0.120647	2.29188e+06	0	63.1	800000		704.86
601	2014	0	3.94e-06	3.75e-06	4.84e-06	3.57e-06	2	2	1	0.535824	0.326049	0.071995	268900000	100	-0.077635	1.90716e+06	67	68.5	800000		595.15
601	2015	0	1.26e-05	2.77e-05	5.3e-06	3.99e-06	2	2	1	0.506576	-0.036373	0.050154	318400000	117	-0.058583	1.58893e+06	67	72.4	800000		625.9
601	2016	0	4.24e-05	5.47e-06	0.0001564	4.7e-06	2	2	1	0.490746	-0.003808	0.071574	265600000	116	-0.045343	1.74506e+06	65.8	74	800000		608.99
601	2017	0	1.8e-05	5.38e-06	5.73e-05	4.84e-06	2	2		0.482853	0.17703	0.053834	420200000	116	-0.033815	1578883	64	0	800000		569.05
602	2007	0	0.0006295	0.0002884	3.23e-05	0.0012861	2	2	0	0.699966	8.05767	0.148159	210500000	109	0.444323		0	0	200000		595.399
602	2008	0	0.0009888	0.0004569	0.0020041	0.0009396	2	2	1	0.714885	1.09672	0.043034	368900000	100	0.249688	789422	0	0	200000		595.399
602	2009	1	0.0008088	0.0018302	0.0006965	3.99e-06	2	1	1	0.706222	-0.700161	-0.098649	108800000	29	0.239334	1.17414e+06	0	0	180000		595.399
602	2010	0	0.0007098	0.0009054	0.0016024	4.7e-06	2	1	1	0.747126	2.22729	-0.17329	52915690	46	0.27435	993852	0	0	180000		530.54
602	2012	0	0.0011303	0.0027062	0.0007672	4.84e-06	2	1	1	0.629277	-0.123733	-0.034277	713100000	114	-0.024564	5.89977e+06	0	63.1	300000		722.44
603	2012	1	5.32e-06	5.47e-06	6.11e-06	4.7e-06	2	1	0	0.245279	0.022924	0.13914	0	58	0.157464		0	72.2	400000		714.78
603	2013	0	5.32e-06	5.38e-06	6.02e-06	4.84e-06	2	1	0	0.325185	0.140961	-0.335359	0	86	0.225199		59	75.2	600000		604.07
603	2014	0	5.86e-06	4.87e-06	6.79e-06	6.17e-06	2	1	0	0.279382	-0.009285	0.538164	0	105	0.253033		60	75.3	600000		653.59
603	2015	0	0.0020138	5.04e-06	0.0082033	6.49e-06	2	2	0	0.252861	0.132658	0.298076	0	102	0.105808		63	76.5	600000		661.96
603	2016	0	7.79e-06	6.73e-06	9.4e-06	7.76e-06	2	1	0	0.068488	-0.062994	1.51489	0	58	-0.136643		64.4	77.83	600000		470.85
603	2017	0	7.67e-06	6.51e-06	9.37e-06	7.65e-06	2	1	0	0.305247	1.33797	0.107607	21670719	113	-0.037471		65	0	800000		699.16
603	2018	0	8.35e-06	7.2e-06	1e-05	8.37e-06	2	1	0	0.420842	2.08208	-0.267211	13802873	109	0.012049	55554.1	64	0	800000		595.11
603	2020	0	8.8e-06	8.09e-06	1e-05	8.72e-06	2	1	0	0.4348	-0.472661	-0.014513	25320913	112	0.048201	83906	57.5	0	900000		630.28
605	2014	0	1.89e-05	6.51e-06	9.37e-06	3.6e-05	2	2	1	0.544648	6.77815	2.15354	86180098	88	0.015509		60	75.3	710000	4	626.36
605	2015	0	1.95e-05	7.2e-06	1e-05	3.58e-05	2	2	1	0.533771	0.034415	0.050145	121800000	85	0.031693	3.644e+06	63	76.5	995000	6	677.04
605	2017	0	8.92e-06	8.02e-06	1e-05	9.12e-06	2	2	1	0.562089	1.01595	1.09122	738900000	116	0.051443	8.1935e+06	65	0	1350000	4	603.67
605	2018	0	6.95e-05	9.05e-05	3e-05	7.19e-05	2	2	1	0.587193	0.021148	0.058111	584000000	119	0.046848	10040903	64	0	1580000	4	557.11
605	2019	0	9.27e-05	2.49e-05	0.0003764	8.64e-06	2	2	1	0.669936	0.208073	0.065396	587400000	120	0.130339	10469294	57.8	0	1780000	4	639.67
605	2020	0	1.53e-06	8.48e-07	2.35e-06	1.6e-06	2	2	1	0.676494	0.030288	0.006617	704400000	119	0.111381	9.78528e+06	57.5	0	1860000	4	558.18
607	2008	0	3.45e-05	5.02e-05	9.37e-06	3.6e-05	2	2	0	0.683638	-0.021105	0.005322	693700000	102	0.038975	9.75407e+06	0	0	630000		595.399
607	2010	0	6.2e-05	4.48e-05	1e-05	0.000108	2	2	0	0.727613	-0.312093	-0.434346	350400000	103	0.194703	3.39809e+06	0	0	630000		542.33
607	2012	1	6e-05	4.26e-05	1e-05	0.0001048	2	1	0	0.726068	0.041557	0.163851	629700000	76	0.338578	198524	0	59	680000		746.74
607	2014	1	0.000207	9.52e-05	7.03e-05	0.0003739	2	1	1	0.321592	-0.406376	1.28295	388500000	106	-0.023606		62	62.9	900000		753.92
607	2015	0	0.0001832	2.49e-05	9.57e-05	0.0003649	2	1	1	0.286123	0.026896	0.290357	474500000	117	0.020332	1250744	59	65.3	1500000	3	674.64
607	2016	0	0.0009593	0.0027286	3.65e-06	1.92e-06	2	1	1	0.326426	0.153758	0.167427	521300000	104	0.090338		58.1	65.6	1800000	3	656.08
607	2017	0	0.0035986	3.75e-06	0.0147528	3.57e-06	2	1	1	0.373694	0.088439	0.004375	363400000	109	0.091954	2.855e+06	56	0	1800000	6	654.1
607	2018	0	0.0006627	0.0019018	5.3e-06	3.99e-06	2	1	1	0.346797	-0.035227	0.058586	371700000	116	0.002907	3.05394e+06	53	0	1800000	4	609.91
607	2019	1	0.000185	0.0005268	6.11e-06	4.7e-06	2	2	1	0.443476	0.056924	-0.065632	381200000	115	0.108603	2.64302e+06	48.4	0	1600000	3	610.75
607	2020	0	5.32e-06	5.38e-06	6.02e-06	4.84e-06	2	2	1	0.51301	-0.027783	-0.208217	309800000	118	0.140942	2.10012e+06	47.5	0	1600000	4	594.11
608	2010	0	0.0001202	8.29e-05	0.0003099	5.71e-05	1	1	0	0.555911	1.67878	0.237766	7331000	91	-0.081405	1002000	0	0	1550000	4	741.57
608	2011	0	0.0002219	0.0002034	7.18e-06	0.0003727	1	1	0	0.511386	-0.742435	0.065271	7862000	111	-0.079342	878000	0	29.4	1850000	5	692.28
608	2016	0	0.0005189	0.0001507	9.4e-06	0.0011752	1	1	1	0.62328	0.25283	-0.106214	53906000	52	-0.02835	2777000	14.7	46.1	2300000	5	538.19
608	2018	0	0.0007601	0.0002088	0.0022883	0.0003031	1	1	1	0.433104	-0.527331	0.014375	46591000	74	-0.134174	2315000	24	0	2300000	5	636.09
608	2019	0	5.35e-05	7.2e-06	5.84e-05	9.09e-05	1	1	1	0.392218	-0.200554	-0.058335	30492000	111	-0.151288	1944000	24.5	0	2300000	5	590.59
608	2020	1	5.14e-05	4.26e-05	1e-05	8.35e-05	2	1	0	0.388234	0.478656	0.031201	65156649	88	-0.214679	1.57218e+06	27.2	0	1400000	7	691.49
609	2009	0	0.00053	8.09e-06	1e-05	0.0013028	2	2	0	0.215066	-0.962281	0.018379	170300000	76	-0.107862		0	0	350000		595.399
609	2010	0	0.0002571	8.02e-06	1e-05	0.0006155	2	2	0	0.245094	2.04267	0.005749	221400000	84	-0.231429		0	0	380000		642.28
609	2011	0	0.0002221	8.99e-06	1e-05	0.0005152	2	2	0	0.306599	-4.78687	0.197682	148700000	59	-0.148408		0	70.3	580000		0
609	2012	0	0.0002752	8.43e-06	1e-05	0.0006409	2	2	0	0.320264		0.073112	37776.7	109	-0.028031		0	72.2	500000		703.6
609	2013	1	0.0006676	4.37e-05	0.0028316	9.12e-06	2	1	0	0.348552	0.774655	0.086437	29759.4	114	-0.118639		59	75.2	700000	2	625.08
609	2014	0	0.000786	0.0005845	0.0016654	0.0005036	2	1	0	0.313943	0.779134	0.101917	53454.3	72	-0.148637		60	75.3	800000		718.52
609	2016	0	0.0003715	0.0003592	0.000782	0.0001752	2	1	0	0.319399	-0.360492	0.104622	38962.2	90	-0.196242		64.4	77.83	800000		636.2
609	2017	0	0.0003117	0.000308	0.0003014	0.0003211	2	1	0	0.100147	-0.055308	0.09455	22541.1	99	-0.265639		65	0	1000000		682.98
609	2018	0	0.0006029	0.0003931	0.0003911	0.0009152	2	1	0	0.489026	-0.573985	-0.039014	22541.1	99	0.144314		64	0	1000000	3	663.12
609	2019	0	0.0004285	0.0003895	0.0004541	0.0004486	2	1	0	0.6333	3.19073	0.016912	37042830	118	0.063295	823264	57.8	0	1100000	4	661.94
609	2020	0	0.0005603	0.0002277	0.0005333	0.0008601	2	1	0	0.681031	-0.548341	-0.196442		118	0.212699	504772	57.5	0	1100000	2	523.19
610	2009	1	0.0003332	8.09e-06	7.71e-05	0.0007746	2	2	1	0.543992	0.37109	-0.003965	16279629	111	0.146542	387799	0	0	180000	2	595.399
610	2010	1	8.09e-05	8.02e-06	3.15e-05	0.0001729	2	2	1	0.569959	0.435804	-0.005463	21699248	116	0.119341	267344	0	0	180000		649.02
610	2011	0	9.58e-05	8.99e-06	3e-05	0.0002045	2	2	1	0.344432	0.297967	0.044489	18340620	114	-0.087862	158115	0	38.3	210000		670.63
610	2014	0	0.0001103	8.43e-06	3.13e-05	0.0002388	2	1	1	0.242374	0.030747	-0.057603	17315290	84	-0.10716		61	46.4	400000		598.51
610	2015	0	0.0007971	3.97e-06	5.3e-06	0.0019579	2	1	1	0.280704	0.108099	0.905005	14982967	81	-0.134835	428354	59	50	530000		706.57
610	2016	1	0.0001785	5.47e-06	6.11e-06	0.0004289	2	2	1	0.388244	0.061023	0.015784	18169208	82	0.004994	607624	56.4	52.4	530000		647.67
610	2018	0	0.0001551	5.38e-06	6.02e-06	0.0003741	2	2	1	0.279825	0.195345	0.062864	20308681	77	-0.179518	1.96557e+06	52	0	520000		706.88
610	2019	0	0.0004463	0.0002663	6.79e-06	0.0008653	2	2	1	0.309182	-0.036223	-0.016235	22166722	104	-0.00934	1.38576e+06	48.3	0	270000		650.2
610	2020	0	0.00052	5.04e-06	7.18e-06	0.0013141	2	2	1	0.326183	-0.53164	0.043265	18663617	77	-0.124526	2.06324e+06	47.3	0	270000		624.3
612	2009	1	0.0070549	0.0021304	0.0020588	0.0144002	2	2	1	0.494623	-0.134702	0.084839	5.60989e+06	81	0.036066		0	0	421400		595.399
612	2010	0	0.0053407	0.0019309	0.0016881	0.010163	2	2	1	0.483829	0.176447	0.032267	1.48432e+06	55	-0.021174	1.82716e+06	0	0	450000		602.3
612	2011	0	0.004907	0.0021536	0.0019227	0.008806	2	2	1	0.502092	0.050805	0.200099	8.93761e+06	47	-0.04363	4.04175e+06	0	27.5	500000	1	688.61
612	2012	1	3.94e-06	3.75e-06	4.84e-06	3.57e-06	1	1	1	0.602019	0.088677	-0.001103	14269599	79	0.146305	3.57086e+06	0	30.4	500000		561.32
612	2013	0	2.08e-05	5.16e-05	5.3e-06	3.99e-06	1	1	1	0.399113	-0.13616	0.766148	130400000	76	-0.185621	3.09998e+06	49	34.9	750000		624.78
612	2019	0	0.0047596	0.0003954	0.0189576	9.55e-05	2	2	0	0.384877	-0.142327	0.021024	18074407	84	-0.132033	766351	44.9	0	700000	4	637.55
612	2020	0	0.0003242	0.0008065	7.18e-06	7.75e-05	2	2	0	0.32387	-0.109167	0.118577	4.96462e+06	75	-0.152831	3.01963e+06	42.7	0	700000	7	643.26
615	2010	0	1.95e-05	6.51e-06	5.73e-05	7.65e-06	2	2	0	0.402406	0.158799	-0.071706	53929325	115	0.103119		0	0	320000		623.19
615	2013	0	2.01e-05	7.2e-06	5.84e-05	8.37e-06	2	2	0	0.495739	-0.00291	-0.048323	63171278	114	0.060515		54	43.1	250000		589.48
615	2016	0	2.65e-05	4.26e-05	3.23e-05	8.72e-06	2	2	0	0.713111	0.82888	0.000813	55971108	74	0.279279		60.2	51.4	1100000		567.73
615	2017	0	2.67e-05	4.37e-05	3.15e-05	9.12e-06	2	2	0	0.693009	-0.426044	0.437094	65122354	85	0.116891		62	0	1300000		702.46
615	2018	0	5.7e-05	9.05e-05	3e-05	4.21e-05	2	2	0	0.757065	0.183706	0.061788	173400000	85	0.175089	778450	60	0	1450000		693.15
615	2019	0	1.9e-05	8.43e-06	1e-05	3.28e-05	2	2	0	0.739543	0.152214	-0.109077	235900000	119	0.101816	2.37387e+06	59	0	1450000		630.43
615	2020	0	6.01e-05	0.0001697	2.35e-06	1.6e-06	2	2	0	0.719366	-0.364669	-0.002228	187900000	117	0.107982	6.52476e+06	58.9	0	1450000		471.94
617	2009	0	1.63e-05	3.05e-05	9.4e-06	7.76e-06	2	2	1	0.622061	0.28331	0.059258	388500000	83	0.14248	6794878	0	0	460000		595.399
617	2010	0	1.54e-05	2.83e-05	9.37e-06	7.65e-06	2	2	1	0.665082	-0.091793	0.013253	632700000	75	0.156329	6.3148e+06	0	0	460000		680.53
617	2014	0	9.84e-05	8.25e-05	1e-05	0.000165	2	2	1	0.728326	-0.351312	-0.156152	728500000	85	0.303735		53	47.6	1000000		618.75
617	2015	0	7.88e-05	4.26e-05	1e-05	0.0001516	2	2	1	0.762048	-0.059284	-0.120063	825800000	89	0.236838	2.28228e+06	54	48.9	1000000		0
619	2007	0	0.0010839	0.0009609	0.0029943	6.49e-06	2	2	1	0.373631	0.132519	0.057283	518842	92	-0.079842	14501	0	0	420000		595.399
619	2008	0	0.0019907	0.0009261	0.004871	0.0011617	2	2	1	0.324023	-0.005166	0.044789	764763	84	-0.185042		0	0	420000		595.399
619	2009	0	0.0085644	0.0025937	0.0249575	0.0037136	2	2	1	0.247199	-0.109116	0.12469	1.11377e+06	96	-0.241061		0	0			595.399
619	2010	0	0.0109144	0.0026426	0.0162705	0.0149257	2	2	1	0.356334	0.005455	0.022265	4.90728e+06	88	-0.071695	220267	0	0			714.27
619	2012	0	0.0260965	0.0122327	0.0203734	0.0418668	2	1	1	0.457357	-0.006535	0.094374	20740722	85	-0.057345	842133	0	31.3	600000		766.64
619	2013	0	0.0141327	0.0084599	0.0241776	0.0135315	2	1	1	0.41399	-0.019296	0.045763	37400993	79	-0.050899	1.03471e+06	64	35.9	600000		642.78
619	2014	0	0.0193742	0.0085357	0.046405	0.0146845	2	1	1	0.353838	-0.029216	0.030159	72252355	80	-0.098091		64	36.9	650000		697.04
619	2015	0	0.0122712	0.0062173	0.0280416	0.0095856	2	2	1	0.321319	-0.118024	0.011323	109300000	78	-0.118165	992521	65	39.4	650000		660.28
619	2016	0	0.0001647	3.97e-06	8.25e-05	0.0003522	2	1	1	0.312097	-0.059177	0.004795	152100000	77	-0.101171	1.07019e+06	66.9	44.3	650000		618.76
619	2017	0	0.0003041	5.38e-06	5.73e-05	0.0007103	2	1	1	0.252183	0.004834	-0.013004	165900000	79	-0.152934	878932	67	0	650000		606.46
619	2018	0	1.85e-05	4.87e-06	5.89e-05	6.17e-06	2	1	1	0.30386	0.003915	0.002471	214700000	78	-0.114974	690111	62	0	680000		683.92
619	2019	0	1.51e-05	5.04e-06	4.36e-05	6.49e-06	2	1	1	0.337815	0.161223	0.016787	219700000	79	-0.067535	925764	60.1	0	680000		705.04
619	2020	0	0.0027829	6.73e-06	0.0112735	7.76e-06	2	1	1	0.395434	0.064464	0.073856	418800000	78	-0.012351	975715	57.4	0	720000		700.57
620	2011	1	0.0034699	0.0015252	0.0119635	0.0007409	2	2	0	0.629394	721.228	631.585	76820314	97	0.384205	221268	0	70.3		2	588.33
620	2012	0	0.0045149	0.0009107	0.0189028	0.000396	2	2	0	0.712403	0.217292	0.213486	133200000	100	0.229083	299112	0	72.2	900000		721.51
620	2013	1	2.43e-06	2.19e-06	3.65e-06	1.92e-06	2	1	0	0.806703	0.191492	0.160762	119800000	114	0.234739	636095	59	75.2	1200000	5	590
620	2014	0	3.94e-06	3.75e-06	4.84e-06	3.57e-06	2	1	0	0.848133	0.514975	0.062317	290800000	103	0.134468		60	75.3	1500000	5	724.35
620	2015	0	4.31e-06	3.97e-06	5.3e-06	3.99e-06	2	1	0	0.800459	0.377923	0.808644	187500000	106	0.112769	10219993	63	76.5	1500000		671.37
620	2016	0	4.86e-05	3.07e-05	6.11e-06	8.94e-05	2	1	0	0.843706	0.529157	0.027051	345400000	115	0.150752	20292601	64.4	77.83	1800000		645.86
620	2019	0	1.89e-05	5.38e-06	6.02e-06	3.83e-05	2	1	0	0.816847	-0.117389	-0.026238	384400000	168	0.139806	25917626	57.8	0	2000000		0
620	2020	1	5.86e-06	4.87e-06	6.79e-06	6.17e-06	2	2	0	0.834508	-0.25657	-0.141915	276700000	118	0.131453	13827077	57.5	0	2000000		216.84
623	2007	0	0.0007391	0.0003411	0.0006547	0.0011447	2	2	0	0.132116	0.183173	1.37104	242700000	109	-0.245429		0	0	400000		595.399
623	2008	0	0.0001679	8.43e-06	0.0002992	0.0002404	2	2	0	0.109864	0.088953	0.050934	172700000	107	-0.190203		0	0	400000		595.399
623	2009	0	1.85e-05	4.87e-06	5.89e-05	6.17e-06	2	2	0	0.084029	0.054132	0.275639	143200000	117	-0.307102	1.35076e+06	0	0	400000		595.399
623	2010	0	0.005359	0.003691	0.000687	0.0098125	2	2	0	0.082605	0.114899	0.104475	160300000	108	-0.275746	1.69617e+06	0	0	400000		879.77
623	2011	1	0.0178258	0.0037437	0.0424451	0.0151246	2	1	0	0.097797	0.052589	0.255198	128100000	107	-0.249854	3.94511e+06	0	35.2	400000		800.05
623	2012	0	0.0115344	0.0006838	0.0195646	0.0161968	2	1	0	0.110211	0.230773	0.072407	152900000	112	-0.143336	4.32029e+06	0	38.6	800000		739.91
623	2013	0	0.0013176	8.09e-06	0.0044334	0.0006559	2	1	0	0.11983	0.354034	0.092509	218700000	111	-0.363406	5415364	45	42.3	800000		750.18
623	2014	0	0.0006157	0.0001588	0.0014513	0.0005525	2	1	0	0.080649	0.076907	0.188009	260200000	110	-0.355231	5.43921e+06	49	45.2	800000		703.31
623	2015	0	0.0004971	8.99e-06	0.0007797	0.0007701	2	1	0	0.113463	0.066987	0.389015	353100000	88	-0.295784	6343004	47	47.7	800000		721.88
623	2016	0	0.0006175	8.43e-06	0.000835	0.0010375	2	1	0	0.072096	0.19111	0.073389	443500000	88	-0.331578	6.1306e+06	41.3	50.9	1000000		673.61
623	2017	1	0.0001429	0.0003929	6.79e-06	6.17e-06	2	2	0	0.060306	0.094096	0.088089	592000000	88	-0.373543	5.15552e+06	43	0	1000000		716.58
623	2018	0	9.26e-05	0.0001944	8.02e-05	6.49e-06	2	2	0	0.138458	0.171396	0.034463	740100000	91	-0.300846	4.75404e+06	42	0	1000000		638.51
623	2019	0	0.0018036	0.0001431	0.0067078	0.0002528	2	2	0	0.130081	-0.049373	0.0565	600000000	115	-0.362035	5.02087e+06	40.7	0	1000000		696.3
623	2020	0	0.0044674	0.0001902	0.0158201	0.0012356	2	2	0	0.139806	-0.199847	0.048323	540400000	105	-0.328414	5.45247e+06	40.5	0	730000		717.21
625	2009	0	4.31e-06	3.97e-06	5.3e-06	3.99e-06	1	1	1	0.636533	0.795284	0.153845	139800000	67	-0.013763	22915479	0	0	1500000		595.399
625	2010	0	5.32e-06	5.47e-06	6.11e-06	4.7e-06	1	1	1	0.652501	0.313404	0.189895	404000000	104	0.041932	21280605	0	0	3700000		841.53
625	2012	0	5.32e-06	5.38e-06	6.02e-06	4.84e-06	1	1	1	0.666268	0.105611	0.050674	438400000	106	-0.012521	64084866	0	40.9	3800000	4	755.82
625	2014	0	5.86e-06	4.87e-06	6.79e-06	6.17e-06	1	1	1	0.63472	0.350782	0.365637	758900000	105	0.026285	74416724	49	45.7	3500000	3	749.31
625	2015	0	6.13e-06	5.04e-06	7.18e-06	6.49e-06	1	1	1	0.617805	0.238537	0.342489	875500000	109	0.075596	46013817	47	48.3	4700000	4	777.15
625	2016	0	7.58e-05	6.73e-06	9.4e-06	0.0001806	1	1	1	0.592968	0.180286	0.268615	1499000000	107	0.027217	37703528	48.8	51.6	4650000	4	830.55
625	2017	0	0.0003139	6.51e-06	9.37e-06	0.0007789	1	1	1	0.552762	0.034544	0.094803	1807000000	108	0.000319	15113617	49	0	4650000	4	800.69
625	2018	0	8.35e-06	7.2e-06	1e-05	8.37e-06	1	1	1	0.506327	-0.148754	-0.027606	1409000000	109	-0.081461	22524549	49	0	5220000	3	637.66
625	2019	0	0.0003854	8.09e-06	1e-05	0.0009439	1	1	1	0.549934	0.04682	-0.048076	838300000	119	-0.063087	98297625	46.5	0	5026000	3	557.77
625	2020	0	0.000206	8.02e-06	0.0006583	0.000128	1	1	1	0.557706	0.189883	0.217285	2141000000	107	-0.112282	116900000	46.7	0	5026000	6	705.9
626	2009	0	5.89e-05	4.78e-05	0.0001635	6.17e-06	2	2	0	0.818829	-0.300058	0.224694	559800000	110	0.262327		0	0	750000		595.399
626	2010	0	4.01e-05	4.96e-05	8.02e-05	6.49e-06	2	2	0	0.842081	0.639725	0.333274	458000000	111	0.299322		0	0	750000		728.88
626	2012	0	2.33e-05	6.73e-06	7.22e-05	7.76e-06	2	2	0	0.821884	0.159826	0.072805	313800000	108	0.242361	4.72609e+06	0	50	800000		726.68
626	2016	0	1.95e-05	6.51e-06	5.73e-05	7.65e-06	2	2	0	0.740831	0.339103	0.591971	1054000000	103	0.252754	3.2455e+06	63.5	56.6	1450000		749.05
626	2017	0	2.59e-05	7.2e-06	8.27e-05	8.37e-06	2	2	0	0.704506	0.346917	-0.167517	793700000	116	0.162927	4.05243e+06	64	0	1500000		0
626	2018	0	5.84e-05	4.26e-05	0.0001669	8.72e-06	2	2	0	0.612464	-0.347517	0.013131	581900000	78	-0.027414	4.25275e+06	61	0	1500000		308.96
626	2019	0	6.44e-05	7.95e-05	0.0001395	9.12e-06	2	2	0	0.582253	0.017976	0.06194	560300000	113	0.114392	2.76564e+06	60.2	0	1500000	1	623.44
626	2020	0	7.48e-05	4.58e-05	0.0002515	8.26e-06	2	2	0	0.573951	-0.129642	-0.015685	616100000	112	0.061847	2.85624e+06	55.4	0	1500000	4	670.67
627	2009	0	0.0003177	4.87e-06	0.0012971	6.17e-06	2	1	0	0.269647	0.015206	0.040769	59677159	67	-0.257677		0	0	500000		595.399
627	2010	0	0.0005392	5.04e-06	0.0017669	0.0002661	2	1	0	0.189368	0.369251	0.017541	67526064	117	-0.303079		0	0	500000		570.12
627	2012	0	0.0001766	6.73e-06	0.0006947	7.76e-06	2	2	0	0.255418	-0.291308	0.08713	66458536	74	-0.313687		0	40.1	600000		721.48
627	2015	0	0.0002551	6.36e-05	0.0008269	8.06e-05	2	2	0	0.259628	-0.260799	0.197332	52217903	29	-0.108479		59	46.8	800000		692.92
628	2007	0	0.0030629	0.0050132	0.0015046	0.0022849	2	2	1	0.928322	0.093598	-0.672873	55315034	108	0.18675	14800	0	0	450000		595.399
628	2009	0	0.0006674	0.0008945	0.0005257	0.0005475	2	2	1	0.943144	-0.025738	0.107348	70758347	84	0.383017	757587	0	0	500000		595.399
628	2011	0	0.0014645	0.0023039	0.0009561	0.0010065	2	2	1	0.955375	0.20745	-0.024151	239600000	72	0.30648	1.03435e+06	0	27.7	500000		473.05
628	2012	0	0.000843	0.0009207	0.0013829	0.0005033	2	2	1	0.930626	-0.034628	0.43831	182700000	79	0.280154	1.28381e+06	0	31.8	500000		653.82
628	2013	0	0.001464	8.48e-07	0.0058731	1.6e-06	2	2	1	0.940926	0.468617	-0.003478	347200000	78	0.311233	5.08802e+06	55	35.1	800000		628.69
628	2014	0	0.0004176	2.19e-06	0.0017213	1.92e-06	2	2	1	0.959318	-0.033908	-0.24208	404400000	75	0.31202	5.061e+06	58	37.3	750000		583.76
628	2015	0	0.0003281	3.75e-06	0.0013346	3.57e-06	2	2	1	0.827119	-0.079975	3.58352	497800000	104	0.184684	4.70319e+06	58	40	750000		650.75
628	2016	0	0.0001753	3.97e-06	0.0006965	3.99e-06	2	2	1	0.792944	-0.406794	0.05066	439000000	75	0.231404	4.8722e+06	58.7	43.6	750000		534.64
628	2017	0	0.0004089	3.07e-05	0.0005214	0.0006601	2	2	1	0.738966	-0.488901	0.080685	387400000	81	0.187149	4.43541e+06	58	0	750000		582.33
628	2018	0	0.0017747	0.003089	0.0002115	0.0016064	2	2	1	0.752415	0.601877	0.118883	513100000	73	0.227616	4.5078e+06	54	0	750000		658.13
628	2019	0	0.0028922	0.0049538	0.0002159	0.002692	2	2	1	0.812086	2.57821	0.267203	1463000000	59	0.28326	4.78789e+06	57.8	0	750000		697.54
628	2020	0	0.0046545	0.0080558	0.0026878	0.0027473	2	2	1	0.797314	0.636591	0.529284	788600000	118	0.22115	5065017	49	0	750000		616.78
629	2009	0	0.0002294	4.87e-06	0.0002159	0.0004331	2	1	1	0.719732	0.404928	0.221387	1804000000	114	0.040126		0	0	2700000		595.399
629	2011	0	0.0009612	5.43e-05	0.0004811	0.0020924	2	1	1	0.525744	0.230985	-0.092525	569800000	117	-0.228801	4.2548e+06	0	27.7			691.19
629	2012	0	0.0004595	8.18e-05	0.0003122	0.0008756	2	1	1	0.504488	-0.724764	0.035757	274500000	114	-0.226874	318295	0	31.8	2560000		717.24
629	2013	1	0.0002964	9.4e-05	0.0001911	0.0005249	2	1	1	0.577386	0.031949	-0.018374	929700000	106	-0.100526	229550	55	35.1	2060000		549.21
629	2014	0	0.0002714	2.49e-05	0.0002459	0.0004985	2	1	1	0.767554	0.42011	-0.194643	1002000000	117	0.083656		58	37.3	3127000		359.71
629	2015	0	2.26e-05	5.47e-06	6.11e-06	4.7e-05	2	1	1	0.825853	-0.358207	-0.198329	709600000	118	-0.026652	28642811	58	40	3127000		0
629	2018	1	0.0003395	2.78e-05	0.0013231	4.84e-06	2	2	1	0.351754	0.42982	0.694726	229500000	81	-0.101878		54	0	2000000		183.65
629	2019	0	0.0003404	6.94e-05	0.0012971	6.17e-06	2	1	1	0.256702	-0.054407	0.252985	106300000	87	-0.107018		57.8	0	2000000		747.72
629	2020	0	0.0004525	7.19e-05	0.0017305	6.49e-06	2	1	1	0.158988	-0.123035	0.0165	142100000	85	-0.270753		49	0	2000000		711.77
630	2008	1	4.31e-06	3.97e-06	5.3e-06	3.99e-06	2	2	1	0.644369	0.027783	0.149559	421300000	57	0.036016	62915.3	0	0	1850000	1	595.399
630	2009	1	5.32e-06	5.47e-06	6.11e-06	4.7e-06	2	2	1	0.712469	-0.179412	0.001497	592000000	75	0.099919		0	0	1950000		595.399
630	2010	0	5.32e-06	5.38e-06	6.02e-06	4.84e-06	2	2	1	0.742978	0.678407	0.204345	1577000000	117	0.108984		0	0	2150000		793.34
630	2011	0	5.86e-06	4.87e-06	6.79e-06	6.17e-06	2	2	1	0.645426	0.374414	0.383602	1074000000	87	-0.014914		0	26.6	2300000		769.07
630	2012	0	6.13e-06	5.04e-06	7.18e-06	6.49e-06	2	2	1	0.697281	0.106016	0.055535	1132000000	80	0.061049		0	31.3	2450000		801.4
630	2013	0	0.0002714	6.73e-06	9.4e-06	0.0006779	2	2	1	0.699186	-0.010112	-0.009913	1342000000	118	0.038377		64	35.9	2600000	2	754.13
630	2014	0	7.67e-06	6.51e-06	9.37e-06	7.65e-06	2	2	1	0.666115	0.17166	0.31043	1608000000	117	0.028974		64	36.9	2700000	2	766.37
630	2015	0	8.35e-06	7.2e-06	1e-05	8.37e-06	2	2	1	0.66883	-0.008936	-0.066461	1377000000	119	0.013494		65	39.4	2700000	2	660.01
630	2016	0	8.8e-06	8.09e-06	1e-05	8.72e-06	2	2	1	0.60694	-0.016731	0.198342	1295000000	100	-0.045399		66.9	44.3	2700000	2	737.85
630	2017	0	0.0015352	0.0002731	0.0061781	5.52e-05	2	2	1	0.611346	-0.055387	0.059737	1281000000	101	-0.001156		67	0	2700000	2	735.23
630	2018	0	0.0012949	0.0004616	0.0047186	0.0002374	2	2	1	0.585336	0.024298	0.048901	1093000000	100	-0.028404		62	0	2800000	2	674.36
630	2020	0	0.0006158	0.0001742	0.0025338	3.28e-05	2	1	1	0.604078	0.061377	0.032554	1473000000	103	0.021614		57.4	0	2800000	4	725.96
631	2009	0	0.0017718	0.0025835	0.0006512	0.0017332	2	2	0	0.818693		37.3772	1.32421e+06	78	0.643108		0	0	500000		595.399
631	2010	0	0.0020446	0.001767	0.0027927	0.0018527	2	2	0	0.816424	0.080655	0.337384	1.50619e+06	84	0.196756	10633.3	0	0	500000		732.7
631	2011	0	0.0012193	0.0015184	0.0012089	0.0009606	2	2	0	0.786991	0.134712	0.296837	31025238	83	0.177944	1.18694e+06	0	35.2	500000		702.72
631	2012	0	0.000456	0.0004347	0.0003075	0.0005512	2	2	0	0.746061	0.334474	0.23951	1.19055e+06	83	0.164535	1.24897e+06	0	38.6	500000		729.02
631	2013	1	0.0004455	0.0002239	0.0004541	0.000634	2	2	0	0.766583	0.054324	0.068982	3.30461e+06	83	0.20376	923903	45	42.3	500000		710.69
631	2014	0	3.94e-06	3.75e-06	4.84e-06	3.57e-06	2	2	0	0.704834	1.00043	0.173515	9.2567e+06	83	0.12523		49	45.2	600000		667.86
631	2015	0	4.31e-06	3.97e-06	5.3e-06	3.99e-06	2	2	0	0.68359	-0.270605	0.066271	10030162	97	0.110084	411679	47	47.7	600000		642.81
631	2016	0	4.9e-05	0.0001322	6.11e-06	4.7e-06	2	2	0	0.662786	0.03812	0.491223	49392806	83	0.066509	172123	41.3	50.9	700000		703.99
631	2017	0	5.99e-05	0.0001629	6.02e-06	4.84e-06	2	2	0	0.553553	0.877876	0.089368	73516599	82	-0.087802	89662.8	43	0	700000		709.14
631	2019	0	4.38e-05	0.0001124	6.79e-06	6.17e-06	2	2	0	0.215948	-0.387343	0.010718	16288007	84	-0.296324	26042.8	40.7	0	800000		610.68
631	2020	0	5.46e-05	0.000139	7.18e-06	6.49e-06	2	2	0	0.14803	-0.700993	-0.030856	6.77036e+06	99	-0.382746	1732.87	40.5	0	800000		647.42
632	2009	0	0.0011198	0.0012255	1e-05	0.0016468	2	2	1	0.783497	-0.141444	0.04045	80569457	90	0.181452		0	0	550000		595.399
632	2010	0	0.0008361	0.000984	0.0001687	0.0010547	2	2	1	0.800281	0.489949	0.039756	249500000	99	0.187019		0	0	550000		698.96
632	2011	0	0.0007492	0.0013633	0.0011107	3.28e-05	2	2	1	0.814329	0.21872	0.063076	102600000	109	0.196849		0	57	550000		690.65
632	2012	0	0.0002824	0.0003856	0.0003677	0.0001435	2	2	1	0.723404	0.060366	0.896772	147800000	103	0.118075		0	61.3	550000		705.24
632	2014	0	0.0003649	0.0006393	0.0002291	0.0001994	2	2	1	0.758119	-0.113803	-0.013972	135000000	109	0.119413		54	65.5	750000		0
632	2017	0	0.0002152	0.0003107	0.0002135	0.000133	2	2	1	0.792013	0.331928	0.042315	70737072	99	0.234057	1.74873e+06	47	0	850000		638.6
632	2018	0	0.0002349	0.0006326	1e-05	9.12e-06	2	2	1	0.797246	0.046439	0.07515	89808844	112	0.237228	1.79855e+06	44	0	850000		686.55
632	2019	0	0.0002819	0.0006214	0.0002472	8.26e-06	2	2	1	0.799435	-0.071948	0.086863	17339502	119	0.250965	2.09984e+06	39.8	0	850000		650.59
632	2020	0	0.0002327	0.0005264	0.0001706	8.64e-06	2	2	1	0.794325	0.335137	0.102609	30658488	104	0.236402	2.68736e+06	39.6	0	850000		730.87
633	2013	0	5.77e-05	0.0001293	3.23e-05	8.72e-06	2	2	0	0.231722	-0.251109	-0.000622	23948355	94	-0.061744		42	55.9	500000		643.11
633	2017	0	9.26e-05	0.0001272	1e-05	0.0001057	2	2	0	0.837472	0.019589	-0.134523	23870059	106	0.472789	59453.4	31	0	1000000		0
633	2018	0	8.48e-05	7.27e-05	1e-05	0.000133	2	2	0	0.845045	0.184288	0.008099	28470145	113	0.41539	163893	31	0	1000000		187.52
633	2019	1	3.94e-06	3.75e-06	4.84e-06	3.57e-06	2	2	0	0.84009	0.032656	0.100432	25504338	111	0.493216	123987	25.8	0	650000		609.84
633	2020	0	0.0009953	3.97e-06	5.3e-06	0.0024464	2	2	0	0.299658	0.228256	-0.075188	26749027	112	-0.076661	97426.7	24.3	0	650000		654.61
635	2009	1	5.32e-06	5.38e-06	6.02e-06	4.84e-06	2	1	1	0.758209	-0.095586	0.180541	36843647	41	0.248092	387510	0	0	350000		595.399
635	2010	0	2.1e-05	4.78e-05	6.79e-06	6.17e-06	2	1	1	0.745928	0.300778	0.030428	68211770	67	0.224813	432749	0	0	350000		700.03
635	2013	1	2.23e-05	4.96e-05	7.18e-06	6.49e-06	2	1	1	0.227402	-0.012713	0.023809	46316103	66	-0.263705	115663	55	43.7	350000	4	690.61
635	2014	0	0.0001759	5.73e-05	9.4e-06	0.0003889	2	1	1	0.106284	-0.298723	0.008714	1.87376e+06	76	-0.338478		56	45.1	350000	3	693.3
635	2015	0	1.87e-05	3.74e-05	9.37e-06	7.65e-06	2	1	1	0.111514	-0.107114	0.009129	794357	89	-0.31073		55	49.3	370000	2	671.66
635	2017	0	2.5e-05	5.44e-05	1e-05	8.37e-06	2	1	1	0.13317	0.24495	0.031226	25693.8	85	-0.242215	2.92178e+06	52	0	550000	3	562.85
635	2018	1	3.75e-05	8.09e-06	1e-05	8e-05	2	2	1	0.156592	0.071455	-0.114087	2.68321e+06	81	-0.22941	3.5029e+06	50	0	550000	2	682.57
635	2019	0	1.54e-05	2.58e-05	1e-05	9.12e-06	2	2	1	0.137681	0.024563	0.010147	36332770	86	-0.222579	3.0491e+06	44.4	0	530000	4	678.25
635	2020	0	6.66e-05	4.58e-05	0.0001485	4.21e-05	2	2	1	0.139316	-0.085927	0.009667	1.17842e+06	99	-0.237011	2.10107e+06	45.1	0	530000	3	678.74
636	2008	0	4.37e-05	2.53e-05	1e-05	8e-05	2	2	1	0.374641	0.180296	-0.204424	294600000	114	-0.154047	172792	0	0	600000		595.399
636	2009	0	0.0001053	0.0001163	0.0002598	9.12e-06	2	2	1	0.30569	-0.274547	0.030753	326200000	78	-0.407632	157860	0	0	600000		595.399
636	2010	1	0.0001459	0.0003166	0.0001286	8.26e-06	2	2	1	0.26868	0.12434	0.290873	314100000	84	-0.262741	680327	0	0	680000		737.86
636	2011	0	0.0001682	0.0001392	0.0005348	8.64e-06	2	2	1	0.305384	0.083229	-0.046298	304300000	112	-0.154609	551654	0	60.4	680000		646.23
636	2012	1	0.0001177	0.0001332	6.02e-06	0.0001726	2	1	1	0.329583	0.050178	-0.043781	321300000	109	-0.155891	399116	0	63.1	1080000		663.79
636	2014	0	0.0055988	0.0017494	0.0082397	0.0074987	2	1	1	0.258933	0.001753	0.628641	441100000	84	-0.252304		67	68.5	1200000		656.98
636	2015	0	0.0036457	0.000565	0.0005607	0.008326	2	1	1	0.273827	-0.120849	0.270037	827300000	85	-0.231871	3.15242e+06	67	72.4	1200000		631.2
636	2016	0	0.0011597	0.0009442	0.0006051	0.0016786	2	1	1	0.319639	0.463337	-0.055367	866300000	76	-0.179491	11312421	65.8	74	1200000		588.58
636	2018	0	0.005263	0.0013744	0.0155492	0.0029495	2	2	1	0.215138	0.097	0.20675	904900000	81	-0.230431	5.02641e+06	60	0	1200000		322.43
636	2019	0	0.0018902	0.0006481	0.0028142	0.002479	2	2	1	0.194626	-0.148497	0.020039	636500000	108	-0.181097	4.03674e+06	59.3	0	1200000	1	528.76
636	2020	1	0.0071741	0.0007124	0.0281313	0.0022283	2	2	1	0.309441	0.23968	0.075111	939000000	78	-0.1394	3.17443e+06	57.1	0	1200000		562.5
637	2007	0	0.0083869	0.0120392	0.0125003	0.0031175	2	2	0	0.088916	-0.118276	0.097266	7.3527e+06	86	-0.130673		0	0	300000		595.399
637	2008	0	0.0102171	0.0162591	0.0132471	0.0034354	2	2	0	0.018299	0.167683	-0.102645	20021946	78	-0.267225		0	0	300000		595.399
637	2009	0	2.32e-05	5.02e-05	9.37e-06	7.65e-06	2	2	0	0.19575	-0.31047	0.075834	23144313	83	-0.227984		0	0	300000		595.399
637	2010	0	5.56e-05	2.53e-05	7.71e-05	7.01e-05	2	2	0	0.010827	0.342151	0.10768	20686325	80	-0.246287		0	0	300000		710.01
637	2011	1	0.0001217	8.02e-06	9.63e-05	0.0002365	2	2	0	0.00708	0.185136	-0.122531	10116654	110	-0.27413		0	60.4	300000		660.32
637	2012	0	0.000223	8.99e-06	9.04e-05	0.0004757	2	1	0	0.127677	-0.150346	0.134952	9.61257e+06	114	-0.25546		0	63.1	450000		695.46
637	2013	0	8.29e-05	8.43e-06	1e-05	0.0001845	2	1	0	0.169992	-0.095209	0.051092	10426636	113	-0.162758		63	66	450000		615.09
637	2014	0	0.0007676	0.0007315	0.0020406	7.65e-06	2	1	0	0.261497	0.226997	0.037391	94724766	112	-0.02505		67	68.5	750000		700.3
637	2015	0	0.0010463	0.0006939	0.0032993	8.37e-06	2	2	0	0.256789	-0.25132	0.055727	27227833	118	0.004291		67	72.4	750000		663.8
637	2016	1	0.0009407	0.0008421	0.0027067	4.04e-05	2	2	0	0.26409	-0.017689	-0.003562	22334971	85	0.034859		65.8	74	750000		700.81
637	2017	0	0.0043508	0.0044913	0.0115028	0.000525	2	2	0	0.181275	0.50106	0.051036	40754473	112	-0.103575		64	0	750000		732.37
637	2018	1	1.34e-05	8.43e-06	3.13e-05	8.64e-06	2	1	0	0.236019	-0.005056	-0.043209	55671993	115	0.007705		60	0	750000		634.13
637	2019	0	0.0001699	0.0004623	9.37e-06	7.65e-06	2	1	0	0.312399	-0.012458	0.091336	76070279	118	0.021162		59.3	0	800000	2	684.78
637	2020	0	0.0006043	0.000912	3.42e-05	0.0006765	2	2	0	0.487123	-0.064166	-0.046744	71811630	117	0.202389	1.24901e+06	57.1	0	800000	2	587.5
639	2008	0	5.32e-06	5.47e-06	6.11e-06	4.7e-06	2	2	0	0.461998	-0.157227	0.009967	74143543	83	0.043944		0	0	330000		595.399
639	2009	1	0.0002232	5.38e-06	6.02e-06	0.000542	2	2	0	0.265613	-0.298831	-0.022406	47497086	56	-0.131681		0	0	600000		595.399
639	2010	1	0.0001629	4.87e-06	6.79e-06	0.0003937	2	2	0	0.106485	14.2734	4.85973	69204057	82	-0.331861		0	0	1010000		647.93
639	2011	1	0.0001879	5.04e-06	7.18e-06	0.0004689	2	1	0	0.347867	0.548929	0.143553	69029029	113	0.03213		0	37.8	320000		644.19
639	2013	0	0.0009191	0.000195	0.0030155	0.0002693	2	1	0	0.193606	-0.040006	0.13068	102300000	103	-0.050021		49	44.7	380000	4	616.18
639	2014	0	0.0032533	9.73e-05	0.0105345	0.0015505	2	1	0	0.344343	-0.22651	0.052662	117200000	82	0.168895		53	47.6	560000	4	467.68
639	2015	0	0.0015062	0.0002104	0.0025115	0.0020355	2	1	0	0.219564	0.204906	0.11534	122800000	81	-0.085823		54	48.9	770000		696.94
639	2016	0	0.000628	0.0003583	0.0018068	0.0001757	2	1	0	0.695448	0.542507	0.866914	547100000	95	0.436988		53.8	52.9	1015000		693.94
639	2017	1	0.0009197	0.0003856	0.0029114	0.0002783	1	1	0	0.64059	0.603666	0.091034	400800000	117	0.152591		53	0	2920000		625.02
639	2018	0	0.0021389	2.73e-05	0.0094674	0.0001568	1	1	0	0.51104	0.010414	0.814631	436400000	116	0.095225		53	0	3000000		695.68
639	2019	0	0.0018932	0.0005182	0.0046461	0.0017011	1	1	0	0.496239	-0.013497	-0.184169	359800000	120	0.035875	19648610	52.3	0	3800000		569.98
639	2020	0	1.53e-06	8.48e-07	2.35e-06	1.6e-06	1	1	0	0.444163	0.047881	0.046958	236400000	119	-0.099872	29739389	49.5	0	3300000		665.79
650	2009	1	0.0006805	0.0004508	0.002118	4.7e-06	2	2	0	0.192029	-0.012642	1.80485	4.87816e+06	88	-0.075813	81407.3	0	0	580000	4	595.399
650	2010	0	5.32e-06	5.38e-06	6.02e-06	4.84e-06	2	2	0	0.382993	0.398126	0.064032	128500000	87	0.106163	779394	0	0	600000	4	716.4
650	2013	0	0.0208574	0.0011373	0.0368651	0.0284929	2	1	0	0.167416	-0.132548	0.132465	150600000	114	-0.06851	54010.3	58	32.6	1120000	4	726.83
650	2014	0	0.0025366	0.0005683	0.0083939	0.0006708	2	1	0	0.167517	0.201735	0.115115	152300000	113	-0.128114		62	34.1	1120000	4	704.03
650	2015	0	0.0013452	0.0002978	0.0050029	7.65e-06	2	2	0	0.175971	0.070272	0.202962	256700000	109	-0.084622	368977	60	38.7	1320000	4	580.05
650	2016	0	0.0014287	0.0003187	0.0049237	0.0003654	2	1	0	0.170875	0.533002	0.232086	262600000	114	-0.09232	1.01742e+06	52.7	44.6	1280000	4	678.96
650	2018	0	0.0033745	0.0006778	0.0077015	0.0033393	2	1	0	0.151987	0.112146	0.127443	369100000	114	-0.150444	13653707	51	0	1560000	4	647.83
650	2019	0	0.0024719	0.0005619	0.0039355	0.003395	2	1	0	0.126889	0.02146	0.111615	336400000	114	-0.184999	23503437	48.7	0	1560000	4	702.64
650	2020	0	0.0001675	0.000476	6.11e-06	4.7e-06	2	1	0	0.110156	-0.11269	0.289194	297300000	111	-0.202931	4.51227e+06	48.7	0	1660000	4	636.01
652	2009	0	0.0008687	0.0002726	0.0001053	0.0018779	2	2	1	0.633818	0.49204	0.145542	475900000	110	0.154383	1.07734e+06	0	0	1000000	5	595.399
652	2011	0	0.0017417	0.0012708	0.0011746	0.0024966	2	2	1	0.801483	-0.196007	-0.109978	207900000	88	0.223053	873812	0	55.6	1000000	3	693.29
652	2012	1	0.0015156	0.0013537	0.0009189	0.0019923	2	2	1	0.830865	0.103189	0.020928	630700000	85	0.14931	731810	0	58.5	1800000	3	721.24
652	2013	0	0.0038584	0.0004335	0.0150695	0.0009936	2	2	1	0.849184	0.712845	0.071914	475100000	104	0.133953	766535	53	61.3	1850000		0
652	2015	0	0.0014316	0.0002325	0.0034571	0.0014533	1	1	1	0.86348	0.609318	0.129222	655300000	89	0.203079		54	63	3780000		585.96
652	2016	0	1.53e-06	8.48e-07	2.35e-06	1.6e-06	1	1	1	0.864875	0.580963	0.111153	2946000000	100	0.197825	3.43889e+06	52.8	64.6	4750000		671.59
652	2017	0	2.43e-06	2.19e-06	3.65e-06	1.92e-06	1	1	1	0.852533	0.210945	0.116336	3761000000	72	0.205822	2.67249e+06	52	0	4630000		634.35
652	2019	0	3.94e-06	3.75e-06	4.84e-06	3.57e-06	1	1	1	0.82546	0.047437	0.15846	6716000000	99	0.200185	1.54979e+06	43.4	0	4860000		630.84
652	2020	0	4.31e-06	3.97e-06	5.3e-06	3.99e-06	1	1	1	0.82049	-0.053769	0.009837	5034000000	103	0.189095	1.30675e+06	39.9	0	4600000		567.4
655	2007	0	0.0024406	0.0060462	0.0011581	7.65e-06	2	2	1	0.235552	0.676496	0.44848	4571449	55	-0.102232		0	0			595.399
655	2008	0	0.0014756	0.0040136	0.0002285	8.37e-06	2	1	1	0.095427	0.330598	0.455659	61443894	97	-0.163273		0	0	450000		595.399
655	2009	0	0.0017611	0.0046886	0.0001669	8e-05	2	1	1	0.127783	0.236403	0.344605	26204271	73	-0.137463		0	0	450000		595.399
655	2010	0	0.0005042	0.0004002	0.0005746	0.0005567	2	1	1	0.113821	0.379727	0.292087	17218041	65	-0.262603		0	0	450000		677.25
655	2011	0	0.0009375	0.0013358	0.0012878	0.0004138	2	1	1	0.11365	0.249938	0.202828	65639761	69	-0.092625		0	37.8	500000		699.31
655	2012	0	0.0018252	0.0027454	0.0027835	0.0005419	2	2	1	0.15671	-0.048771	0.081918	83779352	82	-0.088473		0	40.1	900000		707.88
655	2013	0	0.0082752	5.16e-05	0.0333758	3.99e-06	2	1	1	0.155839	0.224646	0.078698	269000000	81	-0.272773		49	44.7	900000		670.27
655	2014	0	0.0073364	0.0004508	0.0290629	4.7e-06	2	1	1	0.129441	0.100927	0.052035	298500000	113	-0.270202		53	47.6	900000		685.48
655	2015	0	0.0071387	2.78e-05	0.0287622	4.84e-06	2	2	1	0.068619	-0.362402	0.00068	365800000	113	-0.34922		54	48.9	900000		611.42
655	2016	0	0.0067312	4.87e-06	0.0278369	6.17e-06	2	2	1	0.125634	0.361727	-0.178172	349300000	76	-0.356377	183136	53.8	52.9	900000		569.82
655	2017	0	0.0018624	6.73e-06	0.0075373	7.76e-06	2	2	1	0.13236	0.073621	-0.121484	101300000	102	-0.498929	838473	53	0	900000		653.31
655	2019	0	0.0010395	9.21e-05	0.0027058	0.0008705	2	2	1	0.103187	0.253915	0.076145	65198872	80	-0.297158	629835	52.3	0	900000		0
655	2020	0	0.0007607	4.99e-05	0.0023088	0.0005235	2	2	1	0.090695	0.038957	0.090095	56217937	78	-0.309937	542343	49.5	0	900000		341.8
656	2011	1	0.0064157	0.0054446	0.0014561	0.010411	2	1	0	0.855081		10.6973	127100000	112	0.514471	3.91948e+06	0	37	1000000		655.57
656	2012	0	0.0032448	0.0062348	0.0007056	0.0021455	2	1	0	0.846984	0.020188	0.470337	204000000	97	0.103859	4.40532e+06	0	40.9	1050000		783.89
656	2013	0	0.0041455	0.0094317	0.0005686	0.001674	2	1	0	0.840893	0.692728	0.247307	210500000	108	0.063836	7.45436e+06	47	43.9	1700000		742.02
656	2014	0	0.0050015	0.0052922	0.0028289	0.0060196	2	1	0	0.839565	0.131772	0.326234	709000000	88	0.050545	13311013	49	45.7	2100000		619.24
656	2015	0	0.0044769	0.0056957	0.0065709	0.0022286	2	1	0	0.83948	0.05127	0.16496	729000000	86	0.043245	14035350	47	48.3	2300000		593.38
656	2016	0	0.0037287	0.00416	0.0063704	0.0019896	2	1	0	0.793754	0.688694	0.469036	829300000	87	0.011268	14568680	48.8	51.6	2300000		699.56
656	2017	0	0.0046009	0.0056964	0.0068876	0.0024955	2	1	0	0.857869	0.075834	-0.007364	1495000000	103	0.079632	16536101	49	0	2800000		710
656	2018	0	0.0008448	0.0022364	5.3e-06	0.0001667	2	1	0	0.836295	0.112834	0.688549	1584000000	81	0.017128	14891610	49	0	3200000		689.07
656	2020	0	0.00029	0.0008313	6.11e-06	4.7e-06	2	1	0	0.807171	0.323406	0.409333	2798000000	90	-0.013515	18335628	46.7	0	3500000		742.36
657	2013	0	7.26e-05	8.12e-05	0.0001276	3.73e-05	2	2	1	0.592067	5.73709	12.9204	721700000	81	0.074314	17719702	70	46.4	1300000	4	748.99
657	2014	0	0.0023924	0.0001647	0.0012781	0.0050821	2	2	1	0.498505	-0.237472	-0.000762	820800000	89	-0.027357		74	47.6	1690000	4	606.21
657	2016	0	0.0030016	0.0005892	0.0050856	0.0039336	2	1	1	0.478328	-0.195825	0.037358	696200000	117	-0.098844		69.2	51.6	1690000		619.3
657	2017	0	0.0024621	0.0005868	0.0032747	0.0036655	2	2	1	0.494335	0.22843	0.04487	708300000	109	0.008089		69	0	1690000		680.47
657	2018	0	0.0031142	0.0008599	0.0076003	0.0027273	2	1	1	0.492383	0.239327	0.006605	915700000	107	0.01514		60	0	1510000		651.07
657	2019	0	0.0057567	0.0018006	0.0199221	0.0020559	2	1	1	0.471075	-0.01777	0.025008	911700000	115	0.024101		51.9	0	1560000	2	526.7
657	2020	0	1.54e-05	2.83e-05	9.37e-06	7.65e-06	2	1	1	0.463029	0.234504	0.277148	993100000	119	0.013498		45.2	0	1560000	2	688.1
659	2010	0	0.0044004	0.0056034	0.0022258	0.0044504	1	1	0	0.502319	0.23607	0.135951	499600000	103	-0.012537	13446977	0	0	3750000		685.21
659	2011	0	0.0020725	0.0004546	0.007841	0.0004744	1	1	0	0.505273	0.132236	-0.004381	410000000	117	-0.020188	13652604	0	60.4	3980000		645.49
659	2012	0	0.0024581	0.0002074	0.010448	0.0003874	1	1	0	0.551759	-0.066553	-0.097118	376400000	115	0.002587	17265370	0	63.1	4280000		556.31
659	2013	0	8.85e-06	8.43e-06	1e-05	8.64e-06	1	1	0	0.753524	0.212716	-0.578655	408300000	119	0.177634	13623283	63	66	4180000		0
659	2016	0	0.035934	0.0188069	0.102904	0.0170671	2	2	0	0.820605	0.113176	-0.553353	252100000	118	0.384928	10888948	65.8	74	4300000		0
659	2018	0	0.0014817	0.0004776	0.0055356	0.0002444	2	2	0	0.755776	0.048576	0.032599	192800000	114	0.38182	5.17308e+06	60	0	4300000		0
659	2019	0	0.0013317	0.0004466	0.0048333	0.0003362	2	2	0	0.723472	-0.06661	0.083574	169300000	118	0.374121	3.11892e+06	59.3	0	4300000		240.3
661	2009	0	5.32e-06	5.38e-06	6.02e-06	4.84e-06	2	2	1	0.554468	0.117174	0.209137	151800000	70	0.084131	525579	0	0	450000		595.399
661	2010	0	5.86e-06	4.87e-06	6.79e-06	6.17e-06	2	2	1	0.543646	0.158544	0.163525	155000000	79	0.13211	574162	0	0	450000		667.91
661	2011	0	6.13e-06	5.04e-06	7.18e-06	6.49e-06	2	2	1	0.540351	0.145612	0.17698	180500000	79	0.134538	1.08708e+06	0	35.2	450000		698.37
661	2012	0	2.6e-05	6.73e-06	4.07e-05	3.44e-05	2	2	1	0.436626	0.179227	0.377994	221900000	106	0.061657	1.61471e+06	0	38.6	550000		786.51
661	2014	0	0.0002467	0.0002103	0.0003454	0.0002178	2	1	1	0.350592	0.153472	0.200155	316100000	70	0.064765		49	45.2	850000	3	685.47
661	2015	0	7.82e-05	7.2e-06	0.0002528	3.58e-05	2	2	1	0.361767	0.029063	0.191023	349300000	69	0.088283		47	47.7	850000	2	669.3
661	2016	0	0.0002633	8.09e-06	0.0005162	0.0003428	2	2	1	0.282593	0.183084	0.827566	446300000	55	-0.016247		41.3	50.9	850000	4	698.31
661	2018	0	0.0012597	0.0010639	0.0033094	0.0002869	2	2	1	0.327952	0.209087	0.216463	717500000	64	0.019846		42	0	1000000		708.81
661	2019	0	0.0011168	0.000366	0.0035007	0.0005271	2	2	1	0.307654	0.243829	0.392279	894800000	86	-0.063488		40.7	0	1250000		699.69
661	2020	0	0.0028506	0.0002847	0.0123965	0.0002697	2	2	1	0.268417	0.039222	0.399163	1355000000	69	-0.063022		40.5	0	1250000		733.9
663	2009	0	0.0002301	2.65e-05	3.65e-06	0.0005398	2	2	1	0.645256	-0.15832	0.199768	2.83054e+06	112	0.202148	47856.5	0	0	680000		595.399
663	2011	0	0.0002909	3.75e-06	4.84e-06	0.0007056	2	2	1	0.75086	0.373282	-0.121052	19461063	111	0.267006	122241	0	57	680000		541.58
663	2012	0	7.03e-05	3.97e-06	5.3e-06	0.0001667	2	2	1	0.739844	0.167949	0.00852	7.51807e+06	108	0.222678	102949	0	61.3	680000		670.21
663	2013	0	9.19e-05	5.47e-06	6.11e-06	0.0002167	2	2	1	0.733792	0.01464	-0.050466	12839414	101	0.304096	83657.1	57	64.1	680000		697.12
663	2014	0	4.03e-05	2.78e-05	6.02e-06	7.19e-05	2	2	1	0.741733	0.01197	-0.018282	27244267	44	0.314212		54	65.5	900000		554.71
663	2016	0	5.42e-05	4.87e-06	6.79e-06	0.0001253	2	2	1	0.500101	0.791056	0.057505	612500000	115	0.048439	1.03821e+06	49	69.7	1800000		617.01
663	2017	0	0.0001394	0.0002034	7.18e-06	0.0001627	2	1	1	0.46751	-0.17792	0.025611	543400000	114	0.059835	850050	47	0	3600000		621.32
663	2019	0	0.000869	6.41e-05	9.4e-06	0.0021444	2	1	1	0.765554	-0.592629	-0.278384	222200000	119	0.141042	811619	39.8	0	1800000		0
665	2008	0	0.0051178	0.0034787	0.0033482	0.0076025	2	2	1	0.693155	-0.152931	0.04898	81791221	106	0.255914	1.10509e+06	0	0	400000		595.399
665	2009	1	0.0037271	0.0039442	0.0007019	0.0053127	2	2	1	0.734952	0.284444	0.044638	252700000	102	0.294632	1.11554e+06	0	0	400000		595.399
665	2010	1	0.0055098	0.0020351	0.0001826	0.0115602	2	2	1	0.715773	0.438322	0.122108	238200000	20	0.28774	948760	0	0	400000		697.71
665	2011	0	0.0028287	0.0007892	0.0021893	0.0049124	2	2	1	0.685234	0.093913	0.084582	207500000	40	0.266465	651022	0	37.2	550000		701.6
665	2012	0	0.0018173	0.0012283	0.0021875	0.0021429	2	2	1	0.340707	-0.068818	6.02231	10530487	113	-0.031106	13743005	0	40.1	500000		610.95
665	2013	0	4.31e-06	3.97e-06	5.3e-06	3.99e-06	2	2	1	0.299572	0.108221	0.086058	18636850	85	-0.110284	13390767	54	43.1	600000		717.07
665	2014	0	5.32e-06	5.47e-06	6.11e-06	4.7e-06	2	2	1	0.331647	0.563785	1.16422	51952942	86	-0.04943	15861003	58	45.3	800000		722.28
665	2015	1	5.32e-06	5.38e-06	6.02e-06	4.84e-06	2	2	1	0.296669	0.326798	0.064928	84466755	91	-0.187861	29728262	59	46.8	700000		616.66
665	2016	1	0.000423	4.87e-06	6.79e-06	0.0010354	2	1	1	0.286639	0.07248	0.082855	101400000	96	-0.124421	31087873	60.2	51.4	910000		675.29
665	2017	0	0.0001529	5.04e-06	7.18e-06	0.0003798	2	1	1	0.352956	0.04437	0.05669	161900000	100	-0.075536	30764252	62	0	910000		596.29
665	2018	0	7.79e-06	6.73e-06	9.4e-06	7.76e-06	2	1	1	0.402302	0.126942	0.089367	385700000	113	-0.065506	39538913	60	0	1200000		706.51
665	2019	0	3.75e-05	8.09e-06	1e-05	8e-05	2	1	1	0.420399	-0.013745	0.031394	748500000	119	-0.058717	40453232	59	0	950000		624.06
665	2020	0	0.0003082	0.0002437	1e-05	0.0005319	2	1	1	0.463561	0.077586	-0.089373	777100000	104	-0.020782	41921869	58.9	0	920000		597.69
666	2008	0	0.0017182	0.0019735	0.0013151	0.0017457	1	1	1	0.488921	-0.295473	0.004535	373800000	89	-0.098509	4.75752e+06	0	0	3960000		595.399
666	2009	1	0.0012827	0.000817	0.0015383	0.0015212	2	2	1	0.571241	0.010597	-0.048501	399700000	83	-0.016776	5.70873e+06	0	0	3000000	3	595.399
666	2010	0	0.0027861	0.0004332	0.0025472	0.0049437	2	2	1	0.619194	0.788369	0.477481	421100000	73	-0.011709	6.21186e+06	0	0	3000000		736.3
666	2011	0	0.0019809	0.0003177	0.0010149	0.004115	2	2	1	0.558105	0.260734	0.327147	476000000	88	0.002798	14096856	0	70.3	3000000	2	736.22
666	2012	0	0.0015748	0.0003884	0.0010893	0.0029654	2	2	1	0.481236	-0.186718	0.407809	762900000	78	-0.014245	12762262	0	72.2	3700000	1	815.34
666	2013	0	0.0149613	0.0008359	0.0487237	0.0066093	2	2	1	0.459259	0.162577	0.264196	778600000	83	-0.045251	25948191	59	75.2	3960000	2	707.7
666	2014	0	0.0146563	0.0003086	0.0514398	0.0052021	2	2	1	0.436092	-0.057413	0.17835	770000000	86	-0.069863		60	75.3	3860000	2	761.92
666	2015	0	0.0107043	0.0008894	0.02762	0.0095323	2	1	1	0.509859	0.066936	0.144492	1065000000	88	0.025417		63	76.5	2700000	2	617.7
666	2016	0	0.0059392	0.0010868	0.0007618	0.0131238	2	1	1	0.550833	-0.004532	0.153279	1053000000	83	0.015749		64.4	77.83	2700000	2	739.45
666	2017	1	0.0047287	0.0002758	0.0060117	0.0078905	2	2	1	0.461464	-0.098226	0.247868	1072000000	82	-0.068478		65	0	2840000		687.98
666	2018	0	0.007571	0.0001803	0.0044924	0.0155501	2	2	1	0.467485	0.073129	0.047406	1113000000	84	-0.03859		64	0	2840000	2	638.16
667	2007	0	8.35e-06	7.2e-06	1e-05	8.37e-06	2	2	0	0.417753	0.841012	0.251603	19009000	100	-0.084823	8650	0	0	280000	3	595.399
667	2008	1	8.8e-06	8.09e-06	1e-05	8.72e-06	2	2	0	0.246023	-0.239624	2.22854	31427486	104	-0.221813	291541	0	0	390000		595.399
667	2009	0	8.92e-06	8.02e-06	1e-05	9.12e-06	2	2	0	0.40591	-0.047628	0.078949	75171993	100	-0.217552	1.34382e+06	0	0	450000	5	595.399
667	2010	0	1.55e-05	2.73e-05	1e-05	8.26e-06	2	2	0	0.474821	1.87637	-0.000716	217200000	106	-0.174598	1898384	0	0	550000		660.98
667	2011	0	6.37e-05	5.43e-05	0.0001665	7.76e-06	2	2	0	0.502322	-0.091205	0.072359	60022233	106	-0.185212	1.86667e+06	0	24.8	650000	6	724.29
667	2012	0	5.28e-05	5.02e-05	0.0001293	7.65e-06	2	2	0	0.570583	0.052996	0.03349	140900000	103	-0.112088	2.63977e+06	0	28.5	1050000	5	727.84
667	2013	0	6.27e-05	4.48e-05	0.0001799	8.37e-06	2	2	0	0.630405	1.0109	-0.004878	176000000	102	-0.063505	2.62321e+06	48	32.8	1300000	7	670.88
667	2014	0	4.78e-05	4.26e-05	0.000122	8.72e-06	2	2	0	0.645221	-0.398862	0.013208	121700000	45	-0.061667	3.4436e+06	50	35.1	1300000	3	642
667	2015	1	0.0001628	0.0001583	0.0004034	4.21e-05	2	2	0	0.652122	1.02844	0.075223	240500000	14	-0.033505	6.36492e+06	51	37.4	1500000	6	647.72
667	2016	0	0.0006652	0.0010971	0.0003829	0.0004319	2	2	0	0.624281	0.03532	0.125931	38716371	47	-0.02632	5.19934e+06	47.5	39.9	1500000	6	674.59
667	2017	0	0.0002286	0.0001171	0.0005835	0.0001466	2	2	0	0.564867	-0.170394	0.097569	46877789	109	-0.070888	7.07747e+06	48	0	1500000	7	602.07
667	2018	0	0.0022427	0.0011499	0.0061233	0.000807	2	2	0	0.662576	-0.164814	0.038665	46640698	57	0.037864	11177035	43	0	1500000	6	589.47
667	2019	0	0.0012569	0.0008584	0.0031238	0.0004897	2	2	0	0.736813	0.248424	-0.07066	27488488	156	0.045072	13048141	39.7	0	1500000	6	633.72
667	2020	0	0.0076764	0.0182595	0.0027075	0.001132	2	2	0	0.758338	0.306496	-0.05533	89116126	113	0.055622	14030336	38.1	0	1500000	8	667.06
668	2010	0	0.0006908	0.0003494	0.0018843	0.000294	2	2	0	0.217192	-0.565681	0.078773	17565390	116	-0.223005		0	0			670.73
668	2011	0	0.00073	0.0007329	0.001534	0.000278	2	2	0	0.213661	0.18679	-0.006315	15064992	117	-0.231129		0	66.2			658.47
668	2014	0	0.0008397	0.0013839	0.0014262	7.08e-05	2	2	0	0.585729	-0.308529	-0.064588	5.66739e+06	119	0.032852		72	71.1	720000	2	0
668	2016	0	0.0001028	2.58e-05	3.15e-05	0.0002107	2	2	0	0.663022	-0.331617	-0.062125	58399.6	115	0.194076	18347.2	74	74.1	720000	2	556.82
668	2018	0	0.0001003	2.73e-05	3e-05	0.0001994	2	2	0	0.659968	-0.0967	0.375867	7315.58	113	0.12084	50850.5	67	0	720000	2	568.38
668	2020	0	0.0006212	0.0006198	0.0008497	0.0004804	2	2	0	0.602217	-0.570205	-0.052966	22440164	116	0.07583	183550	56.9	0	720000	2	525.99
671	2008	0	2.43e-06	2.19e-06	3.65e-06	1.92e-06	2	2	0	0.740837	0.488265	0.713937	31467847	118	0.200089		0	0			595.399
671	2009	0	0.0010348	3.1e-05	0.0006132	0.0021395	2	2	0	0.623011	1.48938	0.80327	173600000	71	0.042953	16000	0	0	700000		595.399
671	2010	0	4.31e-06	3.97e-06	5.3e-06	3.99e-06	2	2	0	0.534319	0.225417	1.19488	393200000	116	-0.00592	12000	0	0	900000		808.89
671	2011	0	5.72e-05	5.47e-06	6.11e-06	0.0001319	2	2	0	0.670823	0.145638	0.579119	255400000	109	0.231399	17333.3	0	57	1500000		724.18
671	2012	0	4.03e-05	2.78e-05	6.02e-06	7.19e-05	2	2	0	0.764088	0.721266	-0.106361	79582082	87	0.120776	2401364	0	61.3		3	684.54
671	2013	0	3.75e-05	2.63e-05	6.79e-06	6.57e-05	2	2	0	0.868614	0.361853	0.107754	513300000	91	0.195145	3.33342e+06	57	64.1	2800000	3	777.42
671	2015	0	2.81e-05	2.73e-05	7.18e-06	4.2e-05	2	2	0	0.804169	0.663356	0.941359	572200000	89	0.069899	7.65782e+06	52	69.6	3000000		715.73
671	2016	0	0.000479	3.05e-05	0.001286	0.0003844	2	2	0	0.842861	-0.123978	0.377108	805500000	103	0.096409	9.29778e+06	49	69.7	6300000		643.87
671	2017	0	0.0002266	5.02e-05	9.37e-06	0.0005199	2	2	0	0.856649	0.690833	0.615356	523600000	102	0.062518	13824112	47	0	7800000		666.18
671	2018	0	3.27e-05	4.48e-05	1e-05	3.58e-05	2	2	0	0.844228	0.687762	0.342177	1251000000	72	-0.013253	32730404	44	0	8000000		781.9
671	2019	0	8.61e-05	8.09e-06	1e-05	0.0002006	2	2	0	0.834503	0.085827	0.240532	1168000000	113	0.015134	35583125	39.8	0	8000000		711.4
671	2020	0	0.0001169	8.02e-06	1e-05	0.000273	2	2	0	0.8318	0.372811	0.164218	1352000000	103	0.009484	47791114	39.6	0	8000000		728.41
672	2013	1	8.17e-05	8.43e-06	0.0003528	8.64e-06	2	1	0	0.555556	29.4201	55.0105	78137685	98	0.191927		48	34.7	450000	5	710.53
672	2014	0	0.0008495	0.0014455	0.0011403	0.0001866	2	1	0	0.538752	0.019514	0.206879	114400000	104	0.20659		53	36.8	900000	5	639.64
672	2015	0	0.0013429	0.0017502	0.0013386	0.0009909	2	1	0	0.601407	-0.117157	0.049928	228200000	117	0.270443	183442	54	38.8	900000	5	568.98
672	2016	0	3.69e-05	8.64e-05	1e-05	8.26e-06	2	1	0	0.724193	0.383322	-0.140169	164600000	114	0.291848	926217	55	42.4	1800000	6	690.28
672	2017	1	3.77e-05	7.48e-05	3.13e-05	8.64e-06	2	1	0	0.607327	0.284448	0.466515	147700000	115	0.150479	924613	52	0	1600000	6	707.41
672	2019	0	0.0003938	0.0006943	0.0002472	0.0002115	2	1	0	0.41616	0.331573	0.620456	181400000	104	0.089482	1.47063e+06	43.2	0	1700000	6	692.21
672	2020	0	0.0004953	0.0007905	0.0001063	0.0004346	2	2	0	0.366158	-0.106394	0.239645	186100000	116	0.030715	1.8968e+06	43	0	1700000	6	649.37
676	2009	1	0.0071779	0.0001226	0.0335216	3.28e-05	2	2	0	0.704545	0.099821	-0.206044	277300000	112	0.232666	2.80862e+06	0	0	560000		595.399
676	2015	0	0.0012313	0.0001496	0.0055227	8.64e-06	2	2	0	0.534206	-0.19999	-0.029462	47705828	60	0.039926	747823	49	39.2	1030000	1	650.84
676	2017	1	0.0002489	0.0001457	0.0002472	0.0003385	2	1	0	0.280641	1.84132	0.09662	1380000000	116	-0.17188	89327697	47	0	3250000	4	657.92
676	2018	0	0.0007023	0.0005333	0.0005563	0.000923	2	1	0	0.256617	0.179113	0.160208	1896000000	114	-0.116793	83264195	48	0	3350000	4	491.26
676	2019	0	0.0001786	8.43e-06	0.0003764	0.0002269	2	1	0	0.28118	0.500214	0.134757	2268000000	118	-0.092823	63991819	44.9	0	3350000	4	673.5
677	2009	0	8.72e-05	0.0002429	5.3e-06	3.99e-06	2	1	1	0.889472	-0.027641	0.167974	188200000	113	0.139726	2.67215e+06	0	0	850000		595.399
677	2010	0	7.55e-05	0.000208	6.02e-06	4.84e-06	2	1	1	0.955831	0.5443	-0.545027	292800000	118	0.392496	1.94361e+06	0	0	850000		557.42
677	2013	1	0.0025709	0.0023227	0.0043984	0.0016604	2	2	1	0.843264	0.138845	-0.291712	138100000	100	0.630837	557753	49	44.7	900000		587.72
677	2014	0	0.0011676	0.0005833	0.0023608	0.0009555	2	2	1	0.811452	-0.192532	0.089027	147800000	68	0.185116		53	47.6	920000		0
677	2016	0	0.0011997	0.0011997	0.0001773	0.0018359	2	1	0	0.238342	-0.800733	0.025948	103200000	53	0.00483		53.8	52.9	600000		0
677	2017	0	0.0008555	0.0011902	0.0002285	0.000938	2	2	0	0.229517	0.147047	0.012024	126000000	87	-0.079442		53	0	320000		689.41
677	2018	0	0.0014461	0.0022924	0.000122	0.001468	2	1	0	0.246866	0.248901	0.009839	124200000	86	-0.085717		53	0	320000		487.62
677	2019	1	0.0008898	0.0019752	0.0001826	0.0003256	2	2	0	0.218258	0.108021	0.027356	127200000	114	-0.077226		52.3	0	300000		651.95
677	2020	0	0.0011785	0.0021007	0.0001508	0.0009184	2	2	0	0.202091	-0.127036	0.024759	116000000	111	-0.102932		49.5	0	480000		641.85
679	2008	1	2.43e-06	2.19e-06	3.65e-06	1.92e-06	2	2	0	0.808514	0.338657	0.123911	7.54343e+06	83	0.177478	1.99642e+06	0	0	350000		595.399
679	2009	0	3.94e-06	3.75e-06	4.84e-06	3.57e-06	2	2	0	0.730075	0.368318	0.296758	5.99162e+06	96	0.147885	2.19132e+06	0	0			595.399
679	2010	0	4.31e-06	3.97e-06	5.3e-06	3.99e-06	2	2	0	0.803689	0.086331	0.232059	7.0999e+06	82	0.214371	1.91979e+06	0	0	350000		721.44
679	2011	1	1.4e-05	3.07e-05	6.11e-06	4.7e-06	2	2	0	0.823216	-0.069684	0.113036	6900097	116	0.267039	1.6357e+06	0	47.8	500000		686.18
679	2012	0	2.09e-05	5.03e-05	6.02e-06	4.84e-06	2	1	0	0.798468	0.071099	0.170715	8.06556e+06	91	0.192135	1.48991e+06	0	50.2	500000		721.98
679	2013	0	5.18e-05	6.94e-05	6.79e-06	6.33e-05	2	1	0	0.779629	0.075656	0.076222	5.97976e+06	98	0.177583	1.40641e+06	42	55.9	500000		653.52
679	2014	0	2.23e-05	4.96e-05	7.18e-06	6.49e-06	2	1	0	0.765699	0.032092	-0.000132	6.37776e+06	117	0.184917		49	58.8	750000		592.71
679	2016	0	0.0001093	7.82e-05	4.07e-05	0.0001806	2	1	0	0.773267	-0.236482	-0.142499	13210531	116	0.176756	1.2553e+06	54.2	62.6	750000		658.82
679	2017	0	0.0002325	5.02e-05	3.32e-05	0.0005199	2	1	0	0.75439	-0.216671	-0.056897	27811297	116	0.198599	644558	54	0	750000		547.72
679	2018	0	8.35e-06	7.2e-06	1e-05	8.37e-06	2	1	0	0.815167	-0.203681	-0.304176	12868069	118	0.254763		50	0	750000		629.8
680	2007	0	0.0002229	6.51e-06	5.73e-05	0.0005199	2	2	1	0.453108	0.53349	0.288092	584000000	103	-0.013919	3.3368e+06	0	0	650000		595.399
680	2008	0	0.0006362	7.2e-06	0.00256	3.58e-05	2	1	1	0.395555	0.381013	0.445828	521900000	80	-0.028061	2.62429e+06	0	0	700000		595.399
680	2009	0	0.0029107	8.09e-06	0.0118879	0.0002255	2	1	1	0.461523	0.074887	0.120875	858500000	100	-0.008483	1717771	0	0	750000		595.399
680	2010	0	0.0031515	5.82e-05	0.0133104	0.0002063	2	1	1	0.591711	0.905248	0.27978	1447000000	114	0.078149	4208402	0	0	1200000		741.98
680	2011	0	0.0005397	5.84e-05	0.0014599	0.0004766	2	1	1	0.648312	0.123508	0.111866	1970000000	116	0.168053	6.00329e+06	0	37.8	1500000		673.5
680	2012	0	0.0001867	8.43e-06	0.0003396	0.0002646	2	2	1	0.630917	-0.252263	0.0112	2722000000	87	0.039936	12644393	0	40.1	1700000		715.77
680	2013	0	2.43e-06	2.19e-06	3.65e-06	1.92e-06	2	1	1	0.62131	0.013875	-0.029926	2365000000	115	-0.006552	17219532	49	44.7	1700000		630.58
680	2014	0	3.94e-06	3.75e-06	4.84e-06	3.57e-06	2	1	1	0.597773	-0.306891	-0.053458	2189000000	114	-0.043119	37444722	53	47.6	1800000		617.74
680	2015	0	2.91e-05	7.55e-05	5.3e-06	3.99e-06	2	2	1	0.628449	-0.355356	-0.225564	1774000000	117	0.054507	50678617	54	48.9	2350000		600.08
680	2016	0	2.28e-05	5.61e-05	6.11e-06	4.7e-06	2	2	1	0.620766	-0.029927	0.005824	1849000000	117	-0.027741	46880974	53.8	52.9	2350000		606.67
680	2017	0	0.0002243	0.0005585	6.02e-06	7.19e-05	2	2	1	0.621864	0.40693	0.029292	1617000000	106	0.100248	50679857	53	0	2350000		703.09
680	2018	0	0.0012924	0.0034776	6.79e-06	0.0001552	2	2	1	0.608086	0.225227	0.01593	2031000000	108	0.08534	42083401	53	0	2350000		616.59
680	2019	0	0.0001987	0.0001507	7.18e-06	0.0003622	2	2	1	0.584022	-0.197718	0.011449	1731000000	85	0.108598	35513312	52.3	0	2350000	3	633.68
680	2020	0	0.0021506	0.0056631	9.4e-06	0.000275	2	2	1	0.606005	0.106908	0.029017	1839000000	118	0.117411	32243302	49.5	0	2350000		550.52
681	2013	0	5.13e-05	0.0001289	1e-05	8.37e-06	2	1	0	0.188982	3.15832	0.083962	34486878	27	-0.015863	16200	73	51.7	400000		723.36
681	2014	1	0.0001248	8.09e-06	1e-05	0.0002968	2	2	0	0.092627	1.7118	7.17244	150700000	43	-0.065097	629962	63	53.8	742000		664.43
681	2015	1	8.33e-05	0.0002	3.15e-05	9.12e-06	2	2	0	0.237634	0.315956	0.527483	289300000	118	-0.081909	932959	64	55.5	1000000		689.99
681	2016	0	0.0010365	0.0002318	0.0043193	8.13e-05	2	2	0	0.337898	0.440969	0.104699	345400000	117	0.020388	7282886	63.5	56.6	1000000	7	641.69
681	2017	0	4.31e-06	3.97e-06	5.3e-06	3.99e-06	2	2	0	0.364926	0.019972	0.115949	352300000	110	0.026292	6.68034e+06	64	0	1000000	7	675.73
681	2018	0	5.32e-06	5.47e-06	6.11e-06	4.7e-06	2	2	0	0.312123	0.205097	0.11764	185100000	115	-0.051159	17038357	61	0	1000000	8	636.62
681	2019	0	5.32e-06	5.38e-06	6.02e-06	4.84e-06	2	2	0	0.253447	-0.185366	0.056347	170600000	119	-0.074493	34997084	60.2	0	1100000	7	523.66
681	2020	0	5.86e-06	4.87e-06	6.79e-06	6.17e-06	2	2	0	0.215325	-0.114089	0.031046	172800000	118	-0.146949	57550011	55.4	0	1100000	6	622.79
682	2007	0	0.0031709	5.04e-06	0.0030195	0.0061815	2	2	1	0.171175	0.027163	0.023928	327200000	100	-0.304393	2.02553e+06	0	0	300000		595.399
682	2010	0	0.001908	0.0007245	4.07e-05	0.0041612	2	2	1	0.212441	0.09046	0.038919	404700000	84	-0.18845	2.62431e+06	0	0	300000		676.4
682	2011	0	0.0008308	0.0002325	9.37e-06	0.0018782	2	2	1	0.226445	0.137778	0.025398	535600000	87	-0.201598	3.58528e+06	0	37.8	400000		699.99
682	2012	0	0.0013607	0.0013732	5.84e-05	0.0021271	2	2	1	0.346862	0.2102	0.040778	710200000	100	-0.06839	3.12064e+06	0	40.1	400000	2	719.91
682	2013	0	0.0016213	0.0005308	0.0026065	0.0020172	2	2	1	0.384289	0.147345	0.051899	751800000	85	-0.094005	2.41507e+06	49	44.7	600000	2	691.94
682	2014	0	0.0075107	0.0017349	0.0250898	0.0027883	2	2	1	0.435378	0.101934	0.063256	657600000	91	-0.024941	2.94591e+06	53	47.6	400000	2	658.12
682	2015	0	0.0087733	0.0009068	0.03316	0.0028994	2	2	1	0.419911	0.134688	0.081141	680700000	98	-0.026013	4.56964e+06	54	48.9	600000	2	706.66
682	2017	0	0.0006805	8.48e-07	0.0017638	0.0005967	2	2	1	0.341871	0.123838	0.556416	1167000000	100	-0.062611	4.67156e+06	53	0	600000	2	635.18
682	2018	0	0.0003195	2.19e-06	0.0008624	0.0002708	2	2	1	0.363459	0.127121	0.040631	1245000000	88	-0.085836	6.48713e+06	53	0	600000	2	692.51
682	2019	0	0.0001522	3.75e-06	0.0006132	3.57e-06	2	2	1	0.431899	0.102366	0.084068	1269000000	104	0.005991	6599959	52.3	0	600000	2	718.07
682	2020	0	0.0002608	3.97e-06	0.0010422	3.99e-06	2	2	1	0.448873	0.092264	0.068869	1052000000	111	0.053976	6.38147e+06	49.5	0	700000	2	656.46
683	2009	0	6.62e-05	8.09e-06	1e-05	0.0001513	2	2	0	0.543043	-0.030776	0.338204	6.26631e+06	97	0.03198	1.53828e+06	0	0	500000		595.399
683	2010	0	0.0008188	8.02e-06	5.31e-05	0.0019638	2	2	0	0.470051	0.095592	0.017779	17512698	67	0.078695	1.17999e+06	0	0	500000		700.99
683	2012	1	0.0008067	4.58e-05	0.0001687	0.001791	2	1	0	0.578615	0.291489	0.283999	6.62571e+06	78	0.114017	393741	0	38.9	600000		802.84
683	2013	1	8.92e-06	8.02e-06	1e-05	9.12e-06	2	1	0	0.643807	0.052089	-0.00293	12664568	104	0.108851	1.76656e+06	46	43.9	600000		621.95
683	2014	0	0.0079646	8.99e-06	0.0363229	0.0001098	2	1	0	0.562241	0.929152	1.04179	80141100	90	-0.014943		50	45.7	600000		548.34
683	2015	0	3.95e-05	8.43e-06	0.0001063	3.28e-05	2	1	0	0.57365	0.049221	-0.033459	115200000	97	0.02659	5.44477e+06	49	50.3	1500000		680.13
683	2017	0	0.0050908	0.0022618	0.0074934	0.0063398	2	1	0	0.522167	-0.048033	0.079059	177100000	57	-0.060239	4.01167e+06	51	0	1500000		630.41
683	2018	0	3.94e-06	3.75e-06	4.84e-06	3.57e-06	2	1	0	0.502393	-0.228771	0.11582	167700000	109	0.008626	2.93214e+06	44	0	1500000		675.1
683	2019	1	1.26e-05	2.77e-05	5.3e-06	3.99e-06	2	1	0	0.483047	-0.056532	0.034723	158100000	115	0.023998	2.68685e+06	37.9	0	1500000		612.53
683	2020	0	0.0040093	5.47e-06	5.61e-05	0.0097817	2	1	0	0.479072	0.124539	-0.003642	125200000	113	-0.011523	9.0075e+06	38.1	0	1500000		635.62
685	2007	0	0.0007515	0.0004229	0.001129	0.0008124	2	2	1	0.032754	0.094991	0.09735	162587	29	-0.335336		0	0	250000		595.399
685	2008	0	0.0003948	0.0004162	0.0004398	0.0003493	2	2	1	0.23875	11.1792	7.83057	56738659	106	-0.024456	1.91357e+06	0	0	400000		595.399
685	2009	0	0.0003624	0.0002594	0.0005746	0.0003349	2	2	1	0.259316	0.139967	0.245267	37682457	116	-0.206897	1.60145e+06	0	0	500000		595.399
685	2010	0	0.0005287	0.0007032	0.0002492	0.0005235	2	2	1	0.2082	0.185002	0.144549	35674512	105	-0.220627	1.80594e+06	0	0	600000		666.54
685	2011	0	3.46e-05	8.16e-05	1e-05	8.37e-06	2	2	1	0.284319	0.02744	0.170446	47261866	105	-0.210142	3.41507e+06	0	60.4	600000	1	681.54
685	2012	0	0.0013031	3.27e-05	0.0054346	8.72e-06	2	2	1	0.203434	-0.031698	0.064567	49201258	110	-0.242284	4.07048e+06	0	63.1	1020000	1	694.52
685	2013	0	0.0020671	3.21e-05	0.0089097	4.04e-05	2	2	1	0.197314	0.023328	0.081878	47002676	108	-0.368263	3.88495e+06	63	66	1050000	3	708.61
685	2014	0	0.0021191	8.99e-06	0.0095629	7.6e-05	2	2	1	0.232986	0.249447	0.159389	53248432	107	-0.272697		67	68.5	1050000	2	633.92
685	2015	0	0.0012152	9.33e-05	0.005544	8.64e-06	2	2	1	0.196852	0.057403	0.445678	64492205	85	-0.316217	5846963	67	72.4	1230000	2	698.55
685	2016	0	3.02e-05	6.51e-06	9.37e-06	6.44e-05	2	2	1	0.236022	0.27233	0.042188	390200000	109	-0.25472	7.14973e+06	65.8	74	1310000		587.47
685	2018	0	3.06e-05	7.2e-06	1e-05	6.34e-05	2	2	1	0.265539	0.217099	0.029059	224500000	112	-0.258804	5.06354e+06	60	0	1560000	5	604.03
685	2019	1	8.8e-06	8.09e-06	1e-05	8.72e-06	2	2	1	0.29566	0.107046	0.070272	424300000	114	-0.271055	13168248	59.3	0	1480000	7	679.48
685	2020	0	8.92e-06	8.02e-06	1e-05	9.12e-06	2	2	1	0.311107	-0.020856	0.067806	509500000	112	-0.245229	7.76573e+06	57.1	0	1560000	5	637.09
688	2014	0	2.43e-06	2.19e-06	3.65e-06	1.92e-06	2	1	0	0.265747	0.794407	0.241909	173600000	113	0.168791	172708	49	45.7	800000	6	644.53
688	2015	0	3.94e-06	3.75e-06	4.84e-06	3.57e-06	2	1	0	0.222466	0.232012	0.238964	313600000	112	0.055026	141808	47	48.3	880000	7	679.83
688	2016	0	4.31e-06	3.97e-06	5.3e-06	3.99e-06	2	1	0	0.094674	0.096711	0.185739	126200000	89	-0.156429	144626	48.8	51.6	1580000	6	688.72
688	2018	0	5.32e-06	5.38e-06	6.02e-06	4.84e-06	2	1	0	0.10764	0.053607	0.068309	138000000	106	-0.142558	173925	49	0	1680000	6	529.9
688	2019	1	5.86e-06	4.87e-06	6.79e-06	6.17e-06	2	1	0	0.200244	0.146606	-0.089599	24561019	99	-0.118189	759469	46.5	0	1680000	6	628.29
690	2007	0	0.0003443	0.0002016	9.63e-05	0.000609	2	2	0	0.416076	0.309206	0.649748	176300000	21	-0.070874		0	0	530000		595.399
690	2008	0	0.000488	6.42e-05	0.0021171	8.26e-06	2	2	0	0.51222	0.448648	-0.129745	395500000	57	-0.029807		0	0	550000		595.399
690	2009	0	0.0004857	0.000213	0.0013609	0.0002816	2	2	0	0.538631	0.667298	0.239262	310700000	29	0.009787		0	0	550000		595.399
690	2010	0	3.94e-06	3.75e-06	4.84e-06	3.57e-06	2	2	0	0.567412	0.164564	0.072468	538000000	91	0.032277		0	0	570000		707.64
690	2011	0	4.31e-06	3.97e-06	5.3e-06	3.99e-06	2	2	0	0.5927	0.209425	0.037076	443700000	55	-0.0039	101852	0	60.4	620000		707.71
690	2012	0	5.32e-06	5.47e-06	6.11e-06	4.7e-06	2	2	0	0.59808	0.04274	0.158617	628400000	32	-0.042205	64814.8	0	63.1	620000		723.12
690	2013	0	5.32e-06	5.38e-06	6.02e-06	4.84e-06	2	2	0	0.533225	0.266976	0.196804	493700000	23	-0.042691	1.53878e+06	63	66	870000		675.87
690	2014	0	1.42e-05	2.73e-05	7.18e-06	6.49e-06	2	2	0	0.475295	-0.15792	0.093404	348900000	58	0.033971	1133480	67	68.5	900000		681.01
690	2015	0	2.49e-05	5.43e-05	9.4e-06	7.76e-06	2	2	0	0.478615	-0.20791	0.00885	269500000	119	0.042352	755960	67	72.4	920000		652.6
690	2016	0	1.54e-05	2.83e-05	9.37e-06	7.65e-06	2	2	0	0.476761	-0.036078	0.628742	436000000	111	-0.013278	378440	65.8	74	920000		621.4
690	2017	0	4.26e-05	0.0001041	1e-05	8.37e-06	2	2	0	0.512	0.01242	0.030021	259800000	117	-0.056057	6.84493e+06	64	0	970000		574.99
690	2018	0	3.51e-05	6.65e-05	3.23e-05	8.72e-06	2	2	0	0.589695	0.21408	0.044061	628100000	109	-0.046292	11063873	60	0	1100000		709.96
690	2019	0	4.89e-05	0.0001195	1e-05	8.26e-06	2	2	0	0.499557	0.392481	0.07243	658800000	111	-0.127953	8.44514e+06	59.3	0	1200000		614.91
690	2020	1	0.0001016	4.16e-05	0.0002455	8.13e-05	2	1	0	0.435297	0.039081	0.147154	791600000	33	-0.152246	5.82642e+06	57.1	0	600000		661.47
691	2013	0	0.0005749	0.0001474	0.0010181	0.0007127	2	1	0	0.658523	-0.026927	-0.042085	0	114	0.182079		70	46.4	350000		690.83
691	2014	0	0.0022084	9.13e-05	0.0095631	0.0003419	2	1	0	0.769477	-0.221518	-0.155279	0	118	0.304654		74	47.6	400000		0
691	2018	0	3.94e-06	3.75e-06	4.84e-06	3.57e-06	2	2	0	0.502493	-0.1378	0.122296		115	0.016566		49	0	550000	6	125.18
691	2019	0	4.31e-06	3.97e-06	5.3e-06	3.99e-06	2	2	0	0.633814	-0.481969	-0.108509	0	118	0.315173		43.2	0	550000	5	568.65
691	2020	0	5.32e-06	5.47e-06	6.11e-06	4.7e-06	2	2	0	0.681288	9.44684	1.63359	49530202	115	0.188651		43	0	550000	8	496.03
692	2011	0	0.0002426	0.0001878	0.0002906	0.0002643	2	2	1	0.648965	0.061309	0.058151	236100000	117	0.033741	1.73917e+06	0	47.8	550000		671.61
692	2012	1	0.00022	0.0002272	0.0002917	0.0001768	2	1	1	0.622123	0.148381	0.01207	212300000	107	-0.000469	2.33091e+06	0	50.2	550000		670.15
692	2013	0	0.0002997	0.0005263	0.0002888	0.0001081	2	1	1	0.654453	0.012073	0.01642	294200000	103	0.065761	2.18576e+06	42	55.9	550000		591.55
692	2016	0	0.000138	0.0001207	5.84e-05	0.0002005	2	2	1	0.705711	0.27066	0.028075	343400000	115	0.201762	3.36472e+06	54.2	62.6	800000		611.57
692	2019	0	0.0006366	0.0003674	0.0013443	0.000461	2	2	1	0.781216	0.005975	-0.096246	564600000	120	0.239621	3.19292e+06	47.6	0	800000		251.35
695	2008	1	5.32e-06	5.38e-06	6.02e-06	4.84e-06	2	2	1	0.621802	0.318173	-0.008194	130400000	83	0.112031	655368	0	0	500000		595.399
695	2009	0	5.86e-06	4.87e-06	6.79e-06	6.17e-06	2	2	1	0.664025	0.279576	-0.133037	142200000	88	0.208196	1.59299e+06	0	0	500000		595.399
695	2011	0	1.74e-05	3.35e-05	9.4e-06	7.76e-06	2	2	1	0.732609	0.034022	0.022446	296600000	73	0.191592	996980	0	55.6	500000		700.08
695	2012	0	6.67e-05	5.92e-05	8.13e-05	6.44e-05	2	2	1	0.709961	0.060687	0.0186	199600000	71	0.15139	642053	0	58.5	700000		662.25
695	2013	1	0.0004513	0.0001713	8.27e-05	0.0009152	2	1	1	0.727013	-0.064004	-0.086505	188200000	72	0.207655	378700	53	61.3	700000		687.2
695	2015	0	0.0002264	0.0001415	7.71e-05	0.0003902	2	1	1	0.709932	-0.071244	0.013283	186100000	77	0.249445	35377.3	54	63	700000		714.77
695	2018	0	8.9e-06	8.99e-06	1e-05	8.26e-06	2	1	1	0.377041	0.076705	0.094658	232300000	106	-0.108492	90506	47	0	700000		640.65
695	2019	0	8.85e-06	8.43e-06	1e-05	8.64e-06	2	1	1	0.403351	-0.501017	0.093723	319300000	115	0.107649	66623.1	43.4	0	760000		646.8
695	2020	0	4.31e-06	3.97e-06	5.3e-06	3.99e-06	2	1	1	0.456221	0.045443	0.003268	354600000	113	0.160076	59010	39.9	0	750000		646.93
697	2013	0	0.0022183	0.0002473	0.0004245	0.0051467	2	1	0	0.212977	-0.048326	0.148992	91268400	107	-0.065	5105.41	56	45	450000		632.94
697	2014	0	0.0037688	0.0002122	0.0137176	0.0007649	2	1	0	0.094106	0.049568	1.49519	22816388	106	-0.172646		61	46.4	500000	5	645.98
697	2015	0	0.0068156	0.0098859	0.0095047	0.0025346	2	1	0	0.102522	-0.240775	0.062729	0	84	-0.296216	2917.33	59	50	700000	5	593.85
697	2018	0	0.0048802	0.0057069	0.0115746	0.0004064	2	1	0	0.410005	1.17269	0.976499	394300000	101	-0.155323	15683464	52	0	2550000	5	710.88
697	2019	1	0.0029257	0.0042984	0.0057989	0.0002577	2	1	0	0.583251	0.105102	-0.506765	403300000	118	0.143189	16307132	48.3	0	3500000	7	558.93
697	2020	0	0.0012839	0.0022439	0.0017613	0.0002083	2	1	0	0.697896	-0.287042	-0.329214	169000000	116	-0.031163	9.80172e+06	47.3	0	3500000	5	644.6
698	2008	1	1.53e-06	8.48e-07	2.35e-06	1.6e-06	1	1	1	0.575135	0.094255	0.669494	126900000	102	0.019688		0	0	1800000	3	595.399
698	2009	0	2.43e-06	2.19e-06	3.65e-06	1.92e-06	1	1	1	0.602719	-0.230618	-0.003361	59888439	88	0.02012		0	0	1900000	3	595.399
698	2010	0	3.94e-06	3.75e-06	4.84e-06	3.57e-06	1	1	1	0.562133	0.633914	0.075318	77573562	97	-0.02676		0	0	2100000	4	787.44
698	2011	0	1.26e-05	2.77e-05	5.3e-06	3.99e-06	1	1	1	0.52891	0.366367	0.070123	20116254	89	-0.041081	22144568	0	47.8	2100000	4	613.61
698	2012	0	5.32e-06	5.47e-06	6.11e-06	4.7e-06	1	1	1	0.564337	0.055091	-0.050781	37592663	91	-0.002457	18457256	0	50.2	2100000		570.49
698	2013	0	2.58e-05	2.78e-05	5.73e-05	4.84e-06	1	1	1	0.560279	0.021228	0.009854	16454989	93	-0.047542	14047300	42	55.9	2900000		693.68
698	2014	0	2.6e-05	2.63e-05	5.89e-05	6.17e-06	1	1	1	0.588404	0.003027	0.00534	25988724	90	0.049931		49	58.8	2900000		775.68
698	2016	0	7.66e-05	0.0001751	4.36e-05	6.49e-06	1	1	1	0.602551	-0.104074	0.087562	21088847	87	0.112879	11666160	54.2	62.6	2750000		632.91
698	2017	0	0.0004522	0.0002268	0.0006633	0.0005265	1	1	1	0.555087	0.340397	0.041465	23584639	88	0.096937	8.91345e+06	54	0	2750000		704.54
698	2018	0	2.13e-05	2.83e-05	3.32e-05	7.65e-06	1	1	1	0.50727	-0.094211	0.027037	28939194	79	0.046668	6.21863e+06	50	0	2780000		709.49
698	2019	0	7.55e-05	6.64e-05	3.42e-05	0.000108	1	1	1	0.580263	0.06536	-0.173632	41779888	100	0.147743	4.02827e+06	47.6	0	2780000		647.79
698	2020	0	6.14e-05	8.39e-05	3.23e-05	5.85e-05	1	1	1	0.609229	-0.204614	0.09737	74703778	77	0.077214	3.4379e+06	45	0	2860000		749.86
700	2008	1	0.0072422	0.0044681	0.0218687	0.0022811	2	2	0	0.73552	0.269539	-0.047916	109100000	114	0.184037		0	0	700000	3	595.399
700	2009	0	0.0041495	0.0013293	0.0002682	0.008921	2	2	0	0.725851	0.162921	0.062157	201800000	116	0.202857		0	0	730000	7	595.399
700	2010	0	0.0068636	0.0004896	0.0017671	0.0159113	2	2	0	0.763317	0.17182	-0.026871	322300000	111	0.224409		0	0	730000	3	647.22
700	2011	0	0.0212305	0.031479	0.0119598	0.0176514	2	2	0	0.693056	-0.007263	0.305644	338300000	116	0.156707		0	46.8	730000	5	696.33
700	2012	0	0.0256896	0.0336218	0.0166852	0.0241848	2	2	0	0.660946	0.228393	0.13581	508100000	109	0.179537	909236	0	50	750000		719.88
700	2013	0	0.0189694	0.0210059	0.0016417	0.0275383	2	2	0	0.599532	0.178187	0.139079	533300000	115	0.178743	1.80512e+06	73	51.7	800000		729.83
700	2014	0	0.012074	0.0094521	0.0069419	0.0174393	2	2	0	0.64609	0.171719	-0.106998	450800000	113	0.264674		63	53.8	1000000		683.31
700	2015	0	0.0072544	0.0049468	0.0116794	0.0068204	2	2	0	0.470709	-0.068522	0.735071	480200000	113	0.088392	2.69608e+06	64	55.5	1100000		645.31
700	2016	0	0.0129249	0.0058951	0.0401081	0.0048833	2	2	0	0.477059	0.060331	0.286423	534200000	110	0.097793	9.31467e+06	63.5	56.6	1200000		619.83
700	2017	0	0.0089331	0.0041273	0.026406	0.004304	2	2	0	0.64302	0.398767	-0.133527	719000000	115	0.19181	15891798	64	0	1300000		619.11
700	2018	0	0.0160999	0.0124416	0.0391234	0.0055583	2	2	0	0.685327	0.208839	-0.134304	927900000	116	0.184191	15785344	61	0	1600000		669.11
700	2019	0	0.0068167	0.0144218	0.0006496	0.003655	2	2	0	0.696701	0.059867	0.022241	1073000000	115	0.235096	13853885	60.2	0	1600000		643.04
701	2007	0	3.94e-06	3.75e-06	4.84e-06	3.57e-06	2	2	1	0.671051	0.11753	0.125393	227700000	98	0.083082	390307	0	0	400000		595.399
701	2008	0	2.91e-05	7.55e-05	5.3e-06	3.99e-06	2	2	1	0.672052	0.091697	0.062626	358100000	90	0.096915	373554	0	0	400000		595.399
701	2010	0	5.26e-05	0.0001068	5.61e-05	4.7e-06	2	1	1	0.699733	0.226959	0.097976	435400000	90	0.113574	1.46123e+06	0	0	700000		754.28
701	2011	0	2.87e-05	7.28e-05	6.02e-06	4.84e-06	2	1	1	0.757724	0.342659	0.117856	458300000	88	0.17042	1.86397e+06	0	57	800000		688.5
701	2012	0	2.1e-05	4.78e-05	6.79e-06	6.17e-06	2	1	1	0.782629	0.196511	0.041969	512600000	87	0.191228	2.79589e+06	0	61.3	850000		611.44
701	2013	0	0.0003488	0.000106	7.18e-06	0.0007854	2	1	1	0.828761	0.461204	0.231519	811400000	92	0.227256	2.65804e+06	57	64.1	1000000		822.26
701	2014	0	0.0005273	0.0001021	9.4e-06	0.0012411	2	1	1	0.790127	0.03626	0.525322	1450000000	99	0.120008		54	65.5	1300000		587.39
701	2015	1	0.0020505	0.0001175	9.37e-06	0.0050528	2	2	1	0.705449	0.114813	0.891873	1920000000	91	0.082518	3.62945e+06	52	69.6	2000000		681.67
701	2016	0	0.0024626	0.0005144	3.42e-05	0.0056102	2	2	1	0.657712	0.365216	0.308695	2570000000	114	0.034455	6.54391e+06	49	69.7	2200000		682.35
701	2017	0	0.0017352	0.0002311	7.71e-05	0.0040565	2	2	1	0.646789	0.247186	-0.000126	1867000000	116	0.034778	6.42616e+06	47	0	2500000		645.11
701	2018	0	0.0008805	0.0002763	0.0002814	0.0017495	2	2	1	0.691093	0.299188	-0.074815	2075000000	113	0.077665	42706800	44	0	2700000		661
701	2019	1	0.0018205	0.0003315	0.0055488	0.0011686	2	2	1	0.844306	0.291325	-0.393255	2403000000	118	0.268686	8.25297e+06	39.8	0	2800000		594.31
701	2020	0	0.0013154	0.0002673	0.0035408	0.001105	2	2	1	0.830433	-0.097867	-0.010878	2809000000	115	0.103026	12195935	39.6	0	2800000		609.92
702	2008	0	0.0026759	0.0061577	0.0004281	0.0007812	2	2	1	0.486804	0.051911	0.022525	27439833	83	-0.154895	92825.1	0	0			595.399
702	2009	1	0.0012973	0.0031012	0.0003986	0.0002051	2	2	1	0.477905	0.0457	0.017934	20560911	105	0.064452	105531	0	0			595.399
702	2011	0	0.0007327	0.0012841	0.0008892	0.0001777	2	1	1	0.449502	0.124529	0.040401	12496785	88	-0.009698	78947.4	0	29.5	600000		678.27
702	2013	0	0.0007287	0.0019111	0.0001172	8.64e-06	2	1	1	0.394248	0.045712	-0.038733	4.27758e+06	111	-0.022553	52363.5	52	36.3	750000		620.13
702	2014	0	0.0001826	0.0003489	5.31e-05	0.000108	2	1	1	0.307983	-0.123461	0.115062	2.36694e+06	82	-0.092506	39071.6	57	38.6	750000		713.18
702	2015	0	0.0005645	0.0012384	3e-05	0.0002622	2	1	1	0.266837	-0.262304	-0.063836	1.77458e+06	98	-0.028082	25779.7	58	39.9	750000		590.15
702	2016	0	0.0010297	0.0016712	0.0005028	0.0007374	2	1	1	0.286479	-0.070647	0.000549	2.90825e+06	103	-0.011176	12487.8	56.8	44.4	750000		552.98
702	2017	0	0.0028178	0.0003877	0.012272	8.26e-06	2	1	1	0.328778	0.087567	0.027847	5.28057e+06	93	0.006691	2670	54	0	750000		674.41
702	2018	0	0.0028458	0.0004794	0.0124114	8.13e-05	2	1	1	0.273323	-0.00058	0.10292	4.77049e+06	93	-0.032172	78	51	0	850000		648.54
702	2019	0	0.0047062	0.0075837	0.0032547	0.0029738	2	1	1	0.176657	-0.181563	0.069189	2.12216e+06	93	-0.061351		46.9	0	850000		610.28
702	2020	0	0.0067529	0.0109295	0.0114109	0.0007507	2	1	1	0.328064	-0.041395	0.112664	5.28253e+06	90	0.031023	1.3396e+06	47.4	0	850000		678.15
703	2009	0	1.34e-05	2.63e-05	6.79e-06	6.17e-06	2	2	0	0.381942	-0.21734	-0.097365	17395421	63	-0.077356	19773.9	0	0	550000		595.399
703	2011	1	7.79e-06	6.73e-06	9.4e-06	7.76e-06	2	2	0	0.678552	129.261	36.6138	320300000	51	0.294556	7.49554e+06	0	29.4	1000000		573.36
703	2012	0	7.67e-06	6.51e-06	9.37e-06	7.65e-06	2	2	0	0.671032	0.115697	-0.030443	382400000	101	0.250867	6.2712e+06	0	34.2	1650000		846.35
703	2013	1	0.0001194	0.0003218	1e-05	8.37e-06	2	1	0	0.690292	-0.05964	0.055143	793500000	70	0.149054	12684942	46	37.9	1600000		746.87
703	2014	0	0.0003153	0.000112	1e-05	0.0006769	2	1	0	0.737606	-0.079886	-0.048601	985900000	86	0.188757	12668910	41	39.4	2550000		679.91
703	2016	0	0.0001473	7.95e-05	0.0001826	0.0001875	2	1	0	0.52011	0.05301	0.586648	663500000	80	-0.014848	16515727	14.7	46.1	2650000		806.29
703	2017	0	8.16e-05	0.0001011	0.0001911	8.26e-06	2	1	0	0.523542	0.945265	0.199595	1224000000	110	0.011228	15890678	21	0	2950000	4	831.86
703	2018	0	9.39e-05	9.14e-05	0.0002674	8.64e-06	2	1	0	0.626552	0.331746	0.404774	1377000000	107	0.117258	24684381	24	0	2850000	4	893.24
703	2019	1	4.31e-06	3.97e-06	5.3e-06	3.99e-06	2	2	0	0.659003	-0.083345	0.305241	5890000000	117	0.027557	46898781	24.5	0	3550000	4	757.4
703	2020	0	0.0002612	0.000626	0.0001062	4.7e-05	2	2	0	0.671666	0.096333	0.042276	3880000000	109	0.116756	73852153	27.2	0	3800000	4	819.07
705	2008	1	0.0001213	0.0002426	1e-05	7.63e-05	2	2	1	0.430919	0.164758	0.00921	181200000	68	-0.114279	95873	0	0	405000		595.399
705	2009	1	0.0001288	0.0002665	1e-05	7.19e-05	2	2	1	0.446037	0.144375	0.034303	247000000	77	-0.060027	76037.3	0	0	370000		595.399
705	2010	0	0.0001263	0.0002575	1e-05	7.08e-05	2	1	1	0.503068	0.17837	0.039459	270300000	87	-0.021595	56201.5	0	0			687.71
705	2011	0	0.0007078	0.0015792	0.0005797	9.12e-06	2	1	1	0.551046	0.136069	-0.000839	308200000	110	0.022977	70565.8	0	56.1		4	634.34
705	2012	0	0.0008583	0.0006823	0.002791	8.26e-06	2	1	1	0.328037	0.046825	1.02593	309600000	79	-0.179767	260701	0	59	680000	6	710.84
705	2013	0	0.0005679	0.0006369	0.0015104	3.28e-05	2	1	1	0.324508	0.105813	0.060904	381900000	83	-0.200358	629723	65	60.8	680000	6	644.73
705	2015	0	0.0126104	0.0073583	0.0277126	0.0095644	2	1	1	0.340293	0.049146	0.045883	397400000	117	-0.146481	2.20233e+06	59	65.3	720800	4	618.91
705	2016	0	8.92e-06	8.02e-06	1e-05	9.12e-06	2	1	1	0.348689	0.116838	0.027488	430900000	88	-0.118133	1.73488e+06	58.1	65.6	720800	3	660.41
705	2017	0	9.89e-05	8.3e-05	5.01e-05	0.0001378	2	1	1	0.322559	0.054842	0.057645	443900000	87	-0.133088	1948015	56	0	720800	4	631.94
705	2018	0	0.0009533	0.0024231	0.0002349	3.73e-05	2	1	1	0.319304	0.106404	0.038693	463800000	80	-0.128712	1.57164e+06	53	0	720800	7	686.87
705	2019	0	0.0009778	0.0015612	0.0018937	8.64e-06	2	1	1	0.338722	0.133089	0.186015	497600000	104	-0.094774	1.65894e+06	48.4	0	720800	7	701.71
705	2020	0	0.011834	0.0106579	0.0305467	0.0024115	2	1	1	0.347719	0.063157	0.029349	480400000	84	-0.082989	1.47141e+06	47.5	0	720800	8	630.31
707	2010	0	0.0004407	2.19e-06	3.65e-06	0.0010779	2	1	1	0.673384	0.246971	0.021467	291600000	96	0.107836		0	0	750000		694.97
707	2011	0	7.57e-05	3.75e-06	4.84e-06	0.000179	2	1	1	0.742507	0.286825	-0.098077	272200000	74	0.147883		0	37.2	780000		652.18
707	2014	0	7.03e-05	3.97e-06	5.3e-06	0.0001667	2	1	1	0.853113	-0.080625	-0.002318	528900000	91	0.157489		58	45.3	1200000		699.76
707	2015	0	2.26e-05	5.47e-06	6.11e-06	4.7e-05	2	2	1	0.865886	-0.02633	0.007267	852000000	113	0.309365	170654	59	46.8	1250000		603.17
707	2016	0	4.61e-05	5.38e-06	6.02e-06	0.0001055	2	2	1	0.911002	0.157532	-0.365267	179700000	84	0.38581	60098.1	60.2	51.4	1250000		638.26
708	2008	0	0.0750505	0.121603	0.0654881	0.0401897	1	1	1	0.483085	0.318129	0.06745	137600000	79	0.022354		0	0	1680000		595.399
708	2009	0	0.0793876	0.129925	0.0629604	0.0438401	1	1	1	0.459626	-0.298527	0.163862	139200000	64	-0.017308		0	0	1900000		595.399
708	2010	0	0.0362172	0.0442243	0.0105119	0.0435104	1	1	1	0.44039	0.404542	0.241854	199100000	59	-0.013647		0	0	1800000		724.04
708	2011	0	0.0274687	0.0644987	0.017863	0.000625	1	1	1	0.38333	0.196083	0.141879	277600000	54	0.001341		0	37.2	1800000		715.12
708	2012	0	0.0108819	0.0144909	0.0155345	0.0053979	1	1	1	0.309464	-0.090437	0.013265	286600000	57	-0.069817		0	40.1	1800000		692.85
708	2013	0	6.13e-06	5.04e-06	7.18e-06	6.49e-06	1	1	1	0.302641	-0.089946	0.068647	363900000	48	-0.156442		54	43.1	1800000		634.79
708	2014	1	7.79e-06	6.73e-06	9.4e-06	7.76e-06	1	1	1	0.340129	-0.020501	0.056756	359900000	79	-0.118805		58	45.3	1900000		694.76
708	2015	1	1.54e-05	2.83e-05	9.37e-06	7.65e-06	1	1	1	0.319129	-0.161128	0.054412	415200000	78	-0.117439		59	46.8	2257800		666.83
708	2016	0	4.82e-05	0.0001201	1e-05	8.37e-06	1	1	1	0.363229	0.021533	0.064399	285700000	55	-0.061105		60.2	51.4	2650000		686.06
708	2018	0	0.000101	7.73e-05	1e-05	0.0001757	1	1	1	0.426451	0.231224	0.09318	497800000	57	-0.000263		60	0	2865000		564.38
708	2019	0	0.0002121	0.000475	5.31e-05	6.85e-05	1	1	1	0.651766	4.49084	4.73991	1949000000	66	0.201633	27273216	59	0	3909000	4	720.77
708	2020	0	0.000102	0.0001826	3e-05	7e-05	1	1	1	0.633461	0.018023	0.122983	1972000000	60	0.083785	19867683	58.9	0	3882000	6	752.52
710	2008	0	0.0010864	0.0030009	9.4e-06	7.76e-06	2	2	1	0.668243	0.482872	0.087502	52033634	75	0.140098		0	0	240000		595.399
710	2009	0	0.0003117	0.0004551	3.42e-05	0.0003525	2	2	1	0.686983	0.386431	0.115509	81910849	88	0.245959		0	0	270000		595.399
710	2010	0	0.0004496	0.0004456	0.0001444	0.0006328	2	2	1	0.681101	0.135232	0.066089	66501409	77	0.290405		0	0	270000		669.79
710	2011	0	0.0005264	0.0006453	0.0004162	0.0004828	2	2	1	0.65515	-0.098708	0.002262	62374863	86	0.274414		0	27.7	270000		694.14
710	2012	0	0.0007302	0.0003678	0.0017053	0.0005364	2	2	0	0.63732	-0.19299	0.009639	51989788	91	0.271592		0	31.8	300000	1	714.92
710	2014	0	2.43e-06	2.19e-06	3.65e-06	1.92e-06	2	2	0	0.708361	0.134151	0.074635	49545473	82	0.360914		58	37.3	320000		741.01
710	2016	0	3.94e-06	3.75e-06	4.84e-06	3.57e-06	2	2	0	0.79185	0.040087	-0.030699	76709288	58	0.473336		58.7	43.6	480000		629.8
710	2018	0	4.31e-06	3.97e-06	5.3e-06	3.99e-06	2	2	0	0.108208	0.23314	0.244708	646300000	113	-0.106346	3.29181e+06	54	0	3300000		346.17
710	2019	0	5.32e-06	5.47e-06	6.11e-06	4.7e-06	2	2	0	0.23521	0.059447	0.208372	840300000	105	-0.05761	2.92833e+06	57.8	0	2900000		710.59
710	2020	0	5.32e-06	5.38e-06	6.02e-06	4.84e-06	2	2	0	0.253246	0.117458	0.032126	1070000000	118	-0.066995	2.88245e+06	49	0	2900000		618.39
711	2008	0	0.0265605	0.034681	0.0238836	0.0210817	2	2	0	0.474363	-0.70258	0.006631	603670	85	-0.059418	112374	0	0	400000		595.399
711	2009	0	0.0307392	0.0124832	0.0328884	0.0458071	2	2	0	0.544582	0.004411	-0.005041	3.80211e+06	105	0.044877	102101	0	0	400000		595.399
711	2010	0	0.0289201	0.0094185	0.0572709	0.0303094	2	2	0	0.523463	0.044583	0.019355	531076	83	-0.036481	27448.5	0	0	400000		564.72
711	2011	0	0.0511506	0.053868	0.0746338	0.0366499	2	2	0	0.556543	0.044164	-0.047671	564294	110	0.024509	8260	0	31.5	400000		649.07
711	2012	0	0.0154085	0.0213754	0.0326009	0.0015525	2	2	0	0.538058	0.089538	0.000258	584505	80	0.06501		0	34.7	400000		709
711	2013	0	2.87e-05	7.28e-05	6.02e-06	4.84e-06	2	2	0	0.642154	0.522212	0.091479	110487	114	0.151218		38	39.5	400000		698.03
711	2014	0	6.35e-05	0.000134	6.79e-06	3.59e-05	2	2	0	0.741107	0.497706	-0.188631	85405	68	0.147724		46	41.7	550000		0
711	2017	0	0.0004682	0.0012814	7.18e-06	6.49e-06	2	2	0	0.500426	2.48421	0.45401	616500000	116	-0.101169	765193	46	0	1350000		732.73
711	2018	0	0.0011096	0.0022389	0.0008711	0.0002249	2	2	0	0.59171	0.556017	0.031364	548700000	114	0.058013	9.59429e+06	44	0	1350000		668.15
711	2019	0	0.0021051	0.002313	0.0051764	7.65e-06	2	2	0	0.564838	-0.039146	0.174701	1966000000	119	-0.057339	54198657	38.5	0	1700000		547.46
711	2020	0	0.0023092	0.0011496	0.007517	0.000211	2	2	0	0.726552	-0.000685	-0.491624	1280000000	116	0.014594	4.54196e+06	38	0	1650000		530.61
712	2007	0	7.21e-05	5.47e-06	0.0002065	4.7e-05	2	2	0	0.456737	0.122457	0.48126	6.36438e+06	50	-0.003113	46866.8	0	0	620000		595.399
712	2008	0	7.07e-05	5.38e-06	0.0001601	7.19e-05	2	2	0	0.481147	-0.617526	-0.154354	8.85526e+06	105	0.071194		0	0	650000		595.399
712	2009	1	6.79e-05	4.87e-06	0.0001635	6.57e-05	2	2	0	0.394808	0.345647	0.239131	10465042	97	-0.046277		0	0	650000		595.399
712	2010	0	3.3e-05	5.04e-06	0.0001167	6.49e-06	2	2	0	0.310923	-0.416291	0.215226	10337718	116	0.052117		0	0	650000		683.16
712	2011	1	0.0003014	6.73e-06	0.0001036	0.000695	2	1	0	0.33436	0.107811	0.014866	10251216	80	-0.017059	41666.7	0	60.4	650000	4	645.28
712	2012	0	0.000123	4.77e-05	1e-05	0.0002562	2	1	0	0.17174	0.012128	1.51707	9.594e+06	87	-0.32932	51666.7	0	63.1	650000		591.58
712	2013	0	4.75e-05	8.09e-06	1e-05	0.0001049	2	1	0	0.647584	1.94024	0.613214	13613725	69	0.09615	40306.8	63	66	900000		722.65
713	2009	1	9.44e-05	2.83e-05	9.37e-06	0.0002066	2	2	1	0.599678	0.085499	0.062579	72991383	39	0.166325	271658	0	0	400000		595.399
713	2010	0	5.51e-05	4.48e-05	1e-05	9.09e-05	2	2	1	0.410019	0.420946	0.931897	99430780	96	-0.008351	219811	0	0	460000		738.47
713	2011	1	0.0002653	8.09e-06	0.0001669	0.0005534	2	2	1	0.377999	0.110395	0.030652	76999742	114	-0.039647	351507	0	26.6			701.61
713	2012	0	0.0003486	9.05e-05	0.0007066	0.000385	2	1	1	0.346557	0.130835	0.052477	112300000	109	-0.080114	281076	0	31.3	780000		731.98
713	2013	0	0.0006156	8.12e-05	0.0007766	0.0009992	2	1	1	0.353948	-0.056317	0.071717	87083731	97	-0.049782	1.84214e+06	64	35.9	780000		631.18
713	2014	0	0.0019127	0.0040516	4.84e-06	0.0012322	2	1	1	0.292397	-0.186137	0.035276	79689903	85	-0.153369	3.04533e+06	64	36.9	780000		694.99
713	2018	0	0.0002085	0.0004024	5.3e-06	0.0001667	2	1	1	0.335258	0.269998	0.177817	184600000	106	-0.094768	3208847	62	0	780000		630.87
713	2019	0	0.0003239	0.0004601	0.0005214	8.94e-05	2	1	1	0.328171	0.181605	0.077675	196900000	113	-0.04325	3.101e+06	60.1	0	780000		656.5
713	2020	0	0.006376	0.0103172	0.0042441	0.0042136	2	1	1	0.332118	0.029848	0.01403	226100000	118	-0.049432	3.47515e+06	57.4	0	780000		683.01
715	2007	0	0.0049598	0.0092255	0.0035809	0.0020087	2	2	1	0.383117	0.058502	0.081703	188000	28	-0.032339	350709	0	0	280000		595.399
[truncated: 21,962 more rows]
